# Supplementary material for: Quantitative in vivo Analyses Reveal Calcium-dependent Phosphorylation Sites and Identifies a Novel Component of the Toxoplasma Invasion Motor Complex
Source: PLoS Pathog. 2011 Sep 29;7(9):e1002222. doi: 10.1371/journal.ppat.1002222 (PMC3182922; doi:10.1371/journal.ppat.1002222)
Supplement: Table S1 — Summary of 2-DE-based LC-MS/MS analyses. Fifty 32[P]-labelled parasite protein spots were matched, excised from preparative 2D gel electrophoresis and subjected to LC-MS/MS analysis. Listed, from left to right: Protein name, ToxoDB release 6.2 ID (Accession #), theoretical molecular mass (Mr), protein identification probability (%), Joint Proteomics Service Facility project number (JPSF #) and 2-DE reference number (#1-50) for 32[P]-labelled protein spots shown in Figure S1. Phosphorylated proteins identified by MudPIT are indicated in column 1 and highlighted in red. (XLS) [file ppat.1002222.s011.xls]

## Sheet: Table S1
Table S1: Summary of 2-DE-based LC-MS/MS analyses
		JPSF Project number	P1143-01	P856-12	P856-13	P1143-07	P1143-06	P884-35	P1143-03	P884-25	P884-26	P856-01	P884-03	P884-02	P884-27	P884-01	P884-24	P884-28	P884-23	P884-09	P884-08	P1143-09	P884-07	P856-02	P856-16	P856-05	P856-06	P856-04	P856-03	P884-10	P884-04	P884-06	P884-05	P884-30	P884-13	P884-14	P884-22	P856-10	P884-31	P856-09	P856-14	P856-15	P884-12	P884-33	P884-17	P884-32	P884-39	P884-40	P884-46
Protein Name	Accession #	Mr	1	2	3	4	5	6	7	8	9	10	11	12	13	14	15	16	17	18	19	20	21	22	23	24	25	26	27	28	29	30	31	32	33	34	35	36	37	38	39	40	41	42	43	44	45	46	47
hypothetical protein (Pfs77-related)	TGME49_030210	61 kDa		1	1																												0.94
nucleosome assembly domain-containing protein	TGME49_088630	32 kDa	1	0.99	0.93
nucleosome assembly protein, putative	TGME49_044110	49 kDa				1	1	1
Rhoptry kinase family protein ROP2A (incomplete catalytic triad)	TGME49_015780	62 kDa						0.99
importin alpha, putative	TGME49_052290	59 kDa							1	1
tubulin beta chain	TGME49_066960	50 kDa							0.92	0.92	1	1
Rhoptry kinase family protein ROP18	TGME49_005250	63 kDa									1			0.88
heterogeneous nuclear ribonucleoprotein A3, putative	TGME49_064610	45 kDa									1
conserved hypothetical protein	TGME49_028490	43 kDa									1
elongation factor 1-alpha, putative	TGME49_086420	49 kDa											1	1		1					0.93
thiF family domain-containing protein	TGME49_031940	43 kDa											1	1
cAMP-dependent protein kinase regulatory subunit, putative	TGME49_042070	35 kDa											1	1
hypothetical protein, conserved	TGME49_025940	34 kDa											1	0.99
protein disulfide isomerase	TGME49_011680	53 kDa											1	0.97		0.98															0.87
tubulin alpha chain	TGME49_116400	50 kDa											0.99
duplicated carbonic anhydrase	TGME49_097070	58 kDa											0.66	1		1															0.95	0.94	0.8
conserved hypothetical protein	TGME49_106910	51 kDa												1
phosphoserine aminotransferase, putative	TGME49_018780	48 kDa													1
membrane skeletal protein IMC1, putative	TGME49_031630	50 kDa															1
heat shock protein 60	TGME49_047550	61 kDa															1
microneme protein, putative	TGME49_091890	49 kDa															1
ATP synthase beta chain, putative	TGME49_061950	60 kDa																1
DNA-directed RNA polymerase II, putative	TGME49_038190	52 kDa																1
enolase 2	TGME49_068850	48 kDa																1
nuclear RNA binding protein, putative	TGME49_121680	41 kDa																0.99
proteasome PCI domain-containing protein, putative	TGME49_027960	56 kDa																	1
aspartyl aminopeptidase, putative	TGME49_097970	56 kDa																	1
conserved hypothetical protein (NBP2B)	TGME49_032440	54 kDa																	1
hypothetical protein (GAP45)	TGME49_023940	27 kDa																		1	1	1			0.99
casein kinase II beta chain, putative	TGME49_072400	40 kDa																		0.95					1
MIC2-associated protein M2AP	TGME49_014940	35 kDa																					1	1
46 kDa FK506-binding nuclear protein, putative	TGME49_060440	34 kDa																					1
conserved hypothetical protein	TGME49_019170	33 kDa																					1
SRS domain containing protein	TGME49_119350	39 kDa																								1	1	1	1
microneme protein, putative	TGME49_018520	37 kDa																								1	0.88	1	1
hypothetical protein	TGME49_116250	45 kDa																								0.99		0.99	1
SRS30A	TGME49_073130	41 kDa																								0.98		1	0.87
hypothetical protein, conserved	TGME49_048700	30 kDa																										0.99	1	0.91
hypothetical protein	TGME49_094790	38 kDa																						1							1
inhibitor-1 of protein phosphatase type 2A	TGME49_071810	32 kDa																														1	1
alpha-soluble NSF attachment protein, putative	TGME49_018760	36 kDa																																1
serine/threonine protein phosphatase, putative	TGME49_054770	46 kDa																																	0.98	1
ethylene inducible protein, putative	TGME49_037140	29 kDa																																			1
SRS34A (= SAG2A, P22)	TGME49_071050	19 kDa																																			0.94
armadillo/beta-catenin-like repeat-containing protein	TGME49_061440	31 kDa																																				1	1	1
elongation factor 1-beta, putative	TGME49_026410	36 kDa																																				1		1		0.6
14-3-3 protein, putative	TGME49_063090	37 kDa																																				1						0.59
myosin light chain TgMLC1	TGME49_057680	24 kDa																																				0.51					1	1	1
ankyrin repeat-containing protein	TGME49_061710	23 kDa																																					1	1				0.95
cathepsin L-like thiolproteinase, putative	TGME49_121530	48 kDa																																					1
ran-specific GTPase-activating protein, putative	TGME49_093340	24 kDa																																					1
eukaryotic aspartyl protease, putative	TGME49_001840	67 kDa																																					0.91	0.83
P23 co-chaperone, putative 34kDa phosphoprotein	TGME49_121520	25 kDa																																							1	1
40S ribosomal protein S3, putative	TGME49_032300	26 kDa																																									0.49	0.95		0.99
hypothetical protein	TGME49_034380	39 kDa																																										0.52		1
GTP-binding protein, putative	TGME49_007460	25 kDa																																												1	0.94
Ras family domain-containing protein	TGME49_048880	23 kDa																																												0.85	1
toxofilin, putative	TGME49_014080	27 kDa																																													1	1	1
hypothetical protein	TGME49_023070	24 kDa																																													1
hypothetical protein	TGME49_011030	22 kDa																																													1
proteasome subunit alpha type 2, putative	TGME49_087210	26 kDa																																													0.99
conserved hypothetical protein	TGME49_003450	25 kDa
hypothetical protein, conserved	TGME49_016410	21 kDa
[truncated: 4 more columns]
