# Supplementary material for: Quantitative in vivo Analyses Reveal Calcium-dependent Phosphorylation Sites and Identifies a Novel Component of the Toxoplasma Invasion Motor Complex
Source: PLoS Pathog. 2011 Sep 29;7(9):e1002222. doi: 10.1371/journal.ppat.1002222 (PMC3182922; doi:10.1371/journal.ppat.1002222)
Supplement: Table S2 — Summary of Sequest-based database searches of MudPIT data (TiO2 unbound). Whole Toxoplasma protein extract was digested with trypsin, fractionated using hydrophilic interaction chromatography and the resulting 10 fractions partitioned using TiO2 affinity chromatography. The resulting TiO2-unbound fractions were combined and subjected to MudPIT analysis using a 6-step gradient and searched against a non-redundant Toxoplasma decoy database using the Sequest search engine, as detailed in Materials and Methods. Listed from left to right (top row; grey): Locus (ToxoDB v5.0 database accession number), Descriptive name (Protein name in the ToxoDB v5.0 database), Spectrum Count (total number of peptides identified for this protein); % Coverage (percent Protein sequence coverage); Length (protein length in amino acid residues); MolWt (Molecular weight of the protein); pI (pI of protein). Listed from left to right (bottom rows; white): Unique (*: indicates this is a unique peptide sequence in the protein database used), Xcorr (SEQUEST Xcorr, Cross-correlation score), DeltCN (SEQUEST Delta CN score); Con% (peptide ID confidence), M+H+ (observed molecular weight of the protonated peptide), Calc M+H+ (calculated molecular weight of the protonated peptide), Prob Score (Prolucid Z Score; a Zscore of 5 means that the top hit is 5 standard deviations away from average), Sequence (peptide sequence). (XLS) [file ppat.1002222.s012.xls]

## Sheet: Table S2
Table S2: Summary of Sequest-based database searches of MudPIT data (TiO2 unbound)
Locus	Descriptive Name	Spectrum Count	%Coverage	Length	MolWt	pI
Unique		XCorr	DeltCN	Conf%	M+H+	CalcM+H+	Prob Score	Sequence
41.m00001	18 kDa cyclophilin	42	0.777	179	19604	6.5
*		2.9967	0.4054	100	1690.72	1690.79	6.59935	R.KAYMDIDIDGEHAGR.I
*		5.8762	0.5328	100	1691.51	1690.79	9.45656	R.KAYMDIDIDGEHAGR.I
*		2.7075	0.1824	96.8	1410.74	1409.84	4.91415	R.IILELREDIAPK.T
*		3.2609	0.2528	99.3	1410.19	1409.84	5.30516	R.IILELREDIAPK.T
*		3.6349	0.3495	100	1245.62	1244.67	7.10505	K.NFIGLFDKYK.G
*		3.8094	0.3336	100	1248.47	1244.67	5.5906	K.NFIGLFDKYK.G
*		6.863	0.4509	100	2838.21	2832.32	7.53044	R.IIPDFMIQGGDFENHNGTGGHSIYGR.R
*		4.8474	0.3585	100	1720.89	1720.8	6.41245	R.RFDDENFDLKHER.G
*		7.1784	0.5269	100	2356.29	2354.18	9.89433	R.GVISMANAGPNTNGSQFFITTVK.T
*		4.0134	0.3638	99.6	2353.98	2354.18	6.85807	R.GVISMANAGPNTNGSQFFITTVK.T
*		3.5903	0.3515	98.8	3213.45	3211.58	5.78949	R.GVISMANAGPNTNGSQFFITTVKTEWLDGR.H
*		4.0613	0.1215	97.3	2375.25	2377.13	4.22077	G.VIS(ph)MANAGPNTNGSQFFITTVK.T
*		4.0433	0.2379	96.3	3740.04	3736.96	5.80313	E.WLDGRHVVFGKITTESWPTVQAIEALGGSGGRPSK.V
*		5.1224	0.3935	100	2446.03	2442.26	7.35036	K.ITTESWPTVQAIEALGGSGGRPSK.V
*		3.8549	0.2349	99.4	2742.29	2740.46	5.06927	K.ITTESWPTVQAIEALGGSGGRPSKVAK.I
*		4.1601	0.3793	100	1724.47	1724.93	7.25459	W.PTVQAIEALGGSGGRPSK.V
583.m00610	60S acidic ribosomal protein P2, putative	33	0.717	113	11768	4.5
*		7.3206	0.5399	100	2105.81	2102	10.4592	K.TLSSVGIDVEDDIMDAFFK.A
*		4.1405	0.339	100	1298.26	1296.66	7.86117	K.TPHELIAAGMEK.L
*		3.6096	0.3533	98.9	2391.99	2390.28	6.91695	K.LQKVPSGGVAAAAAPAAGAADAGAGAAAK.K
*		7.445	0.5513	100	2023.07	2021.04	10.5114	K.VPSGGVAAAAAPAAGAADAGAGAAAK.K
*		6.079	0.5267	100	2021.7	2021.04	8.91657	K.VPSGGVAAAAAPAAGAADAGAGAAAK.K
*		3.8317	0.3582	99.2	4597.77	4594.1	6.36481	K.VPSGGVAAAAAPAAGAADAGAGAAAKKEEEKKEEEEEEDDMGFSLFD.-
*		4.9826	0.4803	100	2596.55	2592.08	7.67578	K.KEEEKKEEEEEEDDMGFSLFD.-
38.m01082	conserved hypothetical protein	14	0.709	148	15392	8.4
*		4.6627	0.4832	100	4264.8	4261.06	7.47713	A.AAPAPNATSQAANSTEGDAAAGSARPDNSILVSMDKIPGFYAR.I
*		5.6853	0.3555	100	2339.79	2337.2	6.00566	G.SARPDNSILVSMDKIPGFYAR.I
*		4.0344	0.1166	97	2611.83	2610.41	6.17457	R.MLVGRDDKPACDEVIITGLGMATK.T
*		5.553	0.4352	100	2612.01	2610.41	7.295	R.MLVGRDDKPACDEVIITGLGMATK.T
*		4.0377	0.1865	98.9	2055.61	2054.09	7.02664	R.DDKPACDEVIITGLGMATK.T
*		3.8871	0.2999	99.9	1100.69	1100.64	6.49648	K.TAIGAASLLQR.D
*		3.6428	0.1262	95.5	2432.37	2427.21	3.268	K.T(ph)AIGAASLLQRDNSATITKVETS.Y
*		5.3643	0.4501	100	2012.31	2006.97	7.32658	R.DNSATITKVETSYFSSTR.T
*		2.7416	0.3258	99.6	1063.15	1062.55	6.30498	K.TPEFAEQIK.K
83.m01245	thioredoxin, putative	20	0.698	106	12036	5.1
*		3.2436	0.4564	100	1394.45	1393.72	7.59245	M.PVHHVTTEAQFK.S
*		5.2115	0.3853	100	1894.49	1889.97	7.78689	R.QVAPLVEAMSEKPEYAK.V
*		4.8096	0.5453	100	2880.53	2879.45	10.0203	K.FVKIDVDELADVAEREEINAMPTFK.L
*		4.5359	0.4735	100	2880.09	2879.45	6.6038	K.FVKIDVDELADVAEREEINAMPTFK.L
*		5.2807	0.523	100	2506.13	2505.22	9.56096	K.IDVDELADVAEREEINAMPTFK.L
*		5.2849	0.4229	100	2508.6	2505.22	8.97544	K.IDVDELADVAEREEINAMPTFK.L
*		5.757	0.3388	100	2060.29	2059.09	8.07287	G.KAVDTVLGANAERVEEMVK.K
*		6.6341	0.4169	100	1934.73	1930.99	8.89129	K.AVDTVLGANAERVEEMVK.K
*		2.5684	0.3842	95.1	1936.47	1930.99	5.80991	K.AVDTVLGANAERVEEMVK.K
*		5.4273	0.3846	100	2060.97	2059.09	7.35258	K.AVDTVLGANAERVEEMVKK.H
*		3.3046	0.2839	95.9	2061.12	2059.09	4.27076	K.AVDTVLGANAERVEEMVKK.H
59.m03410	enolase, putative	325	0.667	475	52114	6.9
*		5.9271	0.4647	100	1872.61	1869.98	8.33167	R.GNPTVEVDLLTDGGCFR.A
*		4.7734	0.5412	100	1807.05	1804.94	9.69678	R.AAVPSGASTGIYEALELR.D
*		6.1877	0.3466	100	1808.61	1804.94	8.23698	R.AAVPSGASTGIYEALELR.D
*		2.9841	0.2286	97.1	2521.91	2520.29	4.78586	R.AAVPSGASTGIYEALELRDKDQTK.F
*		4.3951	0.2987	100	1718.83	1716.05	6.31968	K.IIKPALIGKDPCDQK.G
*		4.4453	0.3457	100	1720.61	1716.05	6.48547	K.IIKPALIGKDPCDQK.G
*		3.8053	0.4564	100	1548.33	1547.8	7.74899	K.GIDKLMVEELDGTK.N
*		5.3429	0.2058	99.9	2528.41	2528.29	4.81015	K.GIDKLMVEELDGTKNEWGWCK.S
*		4.2656	0.2123	97.5	2530.17	2528.29	4.25549	K.GIDKLMVEELDGTKNEWGWCK.S
*		3.2569	0.3766	100	1265.68	1263.66	6.37443	K.YIATLAGNPTDK.M
*		3.671	0.3342	99.9	1264.11	1263.66	7.11709	K.YIATLAGNPTDK.M
*		2.4382	0.2943	98.2	1466.03	1464.74	5.81081	K.MVMPVPFFNVING.G
*		3.0734	0.4628	100	2115.73	2116.05	7.04125	K.MVMPVPFFNVINGGSHAGNK.V
*		3.387	0.2574	99.3	1315.01	1314.65	5.27373	F.FNVINGGSHAGNK.V
*		6.0228	0.3926	100	2424.49	2423.29	9.17886	I.APVGASTIQEAIQIGAEVYQHLK.V
*		4.282	0.379	99.8	2354.22	2352.26	7.731	A.PVGASTIQEAIQIGAEVYQHLK.V
*		2.8262	0.2179	95.3	1944.23	1941.04	5.05798	S.TIQEAIQIGAEVYQHLK.V
*		8.2673	0.5226	100	3610.5	3608.82	9.12239	K.KKYGLDATNVGDEGGFAPNISGATEALDLLMEAIK.V
*		4.6963	0.6077	100	3482.91	3480.72	11.8199	K.KYGLDATNVGDEGGFAPNISGATEALDLLMEAIK.V
*		8.0452	0.5954	100	3483.06	3480.72	10.7181	K.KYGLDATNVGDEGGFAPNISGATEALDLLMEAIK.V
*		8.2097	0.503	100	4176.69	4175.06	10.2475	K.KYGLDATNVGDEGGFAPNISGATEALDLLMEAIKVSGHEGK.V
*		2.3606	0.3784	98.8	2032.99	2033.85	5.39924	K.YGLDATNVGDEGGFAPNIS(ph)G.A
*		5.7915	0.4481	100	3357.47	3352.63	7.76734	K.YGLDATNVGDEGGFAPNISGATEALDLLMEAIK.V
*		7.2876	0.4572	100	3353.67	3352.63	9.96349	K.YGLDATNVGDEGGFAPNISGATEALDLLMEAIK.V
*		8.7284	0.5245	100	4049.58	4046.97	12.3803	K.YGLDATNVGDEGGFAPNISGATEALDLLMEAIKVSGHEGK.V
*		4.0702	0.3157	99.9	2909.37	2904.43	6.56175	D.ATNVGDEGGFAPNISGATEALDLLMEAIK.V
*		4.5151	0.2486	99.8	2349.03	2347.18	7.70617	D.EGGFAPNISGATEALDLLMEAIK.V
*		5.1459	0.5408	100	2161.37	2161.12	7.65355	G.GFAPNISGATEALDLLMEAIK.V
*		4.4586	0.378	100	2624.73	2620.28	5.2431	K.IAADVAASEFFLQDDKVYDLDFK.T
*		7.4447	0.5382	100	3662.7	3660.78	10.5455	K.IAADVAASEFFLQDDKVYDLDFKTPNNDKSQR.K
*		4.391	0.3256	99.9	2155.05	2152.14	6.66538	R.NLYKDLCQKYPFVSIED.P
*		7.0171	0.5278	100	4476.39	4473.16	9.26242	R.NLYKDLCQKYPFVSIEDPFDQDDFHSYAQLTNEVGEK.V
*		5.1889	0.398	99.8	3959.58	3954.88	6.72534	K.DLCQKYPFVSIEDPFDQDDFHSYAQLTNEVGEK.V
*		4.3618	0.4469	100	3292.25	3290.48	8.28234	K.YPFVSIEDPFDQDDFHSYAQLTNEVGEK.V
*		4.7142	0.3111	99.6	3295.05	3290.48	5.36434	K.YPFVSIEDPFDQDDFHSYAQLTNEVGEK.V
*		4.004	0.4363	100	1643.06	1639.9	7.10445	K.VQIVGDDLLVTNPTR.I
*		4.7156	0.3312	100	1642.89	1639.9	7.21339	K.VQIVGDDLLVTNPTR.I
*		7.3725	0.4889	100	2012.71	2010.12	9.68436	K.VQIVGDDLLVTNPTRIEK.A
*		6.886	0.4621	100	2097.59	2095.15	8.8785	K.VNQIGTVSESIEACQLAQK.N
*		2.9683	0.3994	100	1809.05	1807.91	6.36431	R.SGETEDSFIADLVVGLR.T
*		6.8228	0.5316	100	1812.07	1807.91	8.91465	R.SGETEDSFIADLVVGLR.T
*		4.7101	0.4286	100	1879.71	1879.93	7.39031	R.IEESLGSDCQYAGAGFR.H
*		5.4391	0.3754	100	2230.69	2228.08	7.69858	R.IEESLGSDCQYAGAGFRHPN.-
55.m04872	60S acidic ribosomal protein P1, putative	10	0.661	118	12128	4.1
*		7.0697	0.4658	100	2068.81	2065.08	8.91421	K.LVVASGNTVEPYMPTLFAR.A
*		6.4265	0.4862	100	3855.75	3850.02	8.2972	R.ALQGQNIADLISNAGACAAAAPAAAAPVAGGDAGAAPAKEEK.K
*		3.7541	0.2773	97.1	4964.1	4964.45	4.64638	R.ALQGQNIADLISNAGACAAAAPAAAAPVAGGDAGAAPAKEEKKEEPEEEED.D
*		3.4625	0.4699	100	1925.4	1919.98	7.43711	A.APAAAAPVAGGDAGAAPAKEEK.K
*		2.9845	0.2612	98.1	2050.23	2045.82	4.96049	K.KEEPEEEEDDMGFSLFD.-
76.m00016	elongation factor 1-alpha, putative	293	0.636	448	49006	8.9
*		3.2566	0.3607	99.9	1124.35	1120.6	7.71576	K.STTTGHLIYK.L
*		5.2033	0.3593	100	1644.47	1642.8	6.57252	R.TIEKFEKESSEMGK.G
*		3.4591	0.318	99.9	1266.61	1265.64	6.89808	Y.HYTVIDAPGHR.D
*		6.3866	0.495	100	2884.49	2880.44	8.90064	K.NMITGTSQADVALLVVPAEAGGFEGAFSK.E
*		3.1616	0.2276	97.8	3455.29	3451.72	4.00149	K.NMITGTSQADVALLVVPAEAGGFEGAFSKEGQTR.E
*		3.4268	0.3704	98.8	3457.29	3451.72	5.51033	K.NMITGTSQADVALLVVPAEAGGFEGAFSKEGQTR.E
*		3.952	0.3656	100	1300.54	1298.75	7.57215	R.EHALLAFTLGVK.Q
*		4.3077	0.3454	100	1302.31	1298.75	7.40124	R.EHALLAFTLGVK.Q
*		6.24	0.3736	100	2599.83	2596.31	7.59481	K.VGYNPEKVPFVAISGFVGDNMVEK.S
*		4.8201	0.4205	99.8	2597.76	2596.31	6.32648	K.VGYNPEKVPFVAISGFVGDNMVEK.S
*		4.9552	0.4433	100	1813.05	1808.93	8.62576	K.VPFVAISGFVGDNMVEK.S
*		2.3675	0.2827	98.4	1017.05	1016.45	5.19649	K.STNMSWYK.G
*		3.9282	0.3172	100	1603.88	1602.84	6.2643	K.GKTLVEALDTMEAPK.R
*		6.5574	0.424	100	1606.89	1602.84	8.58101	K.GKTLVEALDTMEAPK.R
*		3.1742	0.3029	100	1419.89	1417.72	6.43443	K.TLVEALDTMEAPK.R
*		4.9073	0.2889	100	1422.27	1417.72	5.75663	K.TLVEALDTMEAPK.R
*		3.8629	0.2782	99.8	1676.31	1671.94	5.27502	P.SDKPLRLPLQDVYK.I
*		2.7138	0.1646	96.2	976.353	975.551	5.91534	R.LPLQDVYK.I
*		2.1304	0.4251	98.9	1025.73	1025.61	6.63833	K.IGGIGTVPVGR.V
*		3.8218	0.2816	99.9	1029.33	1025.61	5.00561	K.IGGIGTVPVGR.V
*		4.4891	0.3234	100	1767.65	1766.05	6.28502	K.IGGIGTVPVGRVETGILK.A
*		4.223	0.4217	100	1818.18	1815.02	6.7341	K.AGMVLTFAPVGLTTECK.S
*		4.4764	0.3285	100	1817.85	1815.02	6.51653	K.AGMVLTFAPVGLTTECK.S
*		6.8379	0.4275	100	2557.95	2553.19	7.79763	K.SVEMHHEVMEQAVPGDNVGFNVK.N
*		3.8386	0.268	97.3	2558.49	2553.19	4.26236	K.SVEMHHEVMEQAVPGDNVGFNVK.N
*		3.118	0.3711	99.8	1353.33	1351.65	6.56864	R.GYVASDSKNDPAK.G
*		4.5045	0.428	100	1530.65	1530.9	7.4087	F.LAQVIVLNHPGEIK.N
*		3.9091	0.2741	100	1984.94	1983.1	5.61765	K.NGYSPVIDCHTAHIACK.F
*		5.5264	0.4507	100	1988.69	1983.1	8.70238	K.NGYSPVIDCHTAHIACK.F
*		3.524	0.3248	98	4556.88	4551.24	4.98264	R.SGKTLEEAPKCIKS(ph)GDAAMVNMEPSKPMVVEAFTDYPPLGR.F
*		5.0563	0.4303	100	3012.97	3009.42	7.38522	K.SGDAAMVNMEPSKPMVVEAFTDYPPLGR.F
*		5.0566	0.4977	100	3012.48	3009.42	7.79228	K.SGDAAMVNMEPSKPMVVEAFTDYPPLGR.F
44.m02565	p25-alpha domain-containing protein	16	0.632	163	17340	8.3
*		4.1204	0.2417	97.5	2657.55	2656.49	5.01963	K.LCKETGVIDKQTTPTDIDLIFTK.C
*		5.1079	0.4878	100	2236.73	2235.18	8.43397	K.ETGVIDKQTTPTDIDLIFTK.C
*		5.535	0.3072	100	1960.77	1958.07	5.75146	K.RLTCEDFEKAVEEIAK.R
*		3.9897	0.3005	99.3	1958.22	1958.07	4.9657	K.RLTCEDFEKAVEEIAK.R
*		4.7144	0.2257	99.3	2114.73	2114.17	4.76757	K.RLTCEDFEKAVEEIAKR.K
*		4.4021	0.2959	99.9	1801.93	1801.97	5.42771	R.LTCEDFEKAVEEIAK.R
*		4.3208	0.3365	99.9	1957.21	1958.07	5.52724	R.LTCEDFEKAVEEIAKR.K
*		3.3265	0.2921	99.4	2236.85	2235.12	5.02109	K.SVDEITQQLCSSSGPSFSGTK.A
*		4.4835	0.304	99.9	2748.25	2747.39	6.29825	K.SVDEITQQLCSSSGPSFSGTKADAVR.L
*		4.5015	0.5568	100	2748.09	2747.39	8.36833	K.SVDEITQQLCSSSGPSFSGTKADAVR.L
*		4.8114	0.5589	100	1566.09	1564.75	8.70055	R.LHDDKSTFTGVHAH.G
*		4.9041	0.3177	100	2254.11	2249.2	5.96675	R.GQAAGLGPSGATAQISLADICDR.S
38.m01892	elongation factor 1, putative	18	0.631	187	20734	4.5
*		3.4807	0.3829	99.9	3116.21	3112.56	7.03784	M.VTAFATSDELATPCTYYTLTWGDAAAAPK.K
*		4.6834	0.4186	100	2643.69	2643.19	7.90986	K.KAAVDDDDFDLFGEESAEDKEAVK.K
*		5.4719	0.5427	100	2772.91	2771.29	10.2337	K.KAAVDDDDFDLFGEESAEDKEAVKK.L
*		9.2044	0.5653	100	2774.19	2771.29	11.1522	K.KAAVDDDDFDLFGEESAEDKEAVKK.L
*		4.4144	0.3063	99.9	2359.63	2354.22	5.87527	K.SMLVIEVKPADADTDLDDVCK.K
*		2.4546	0.3197	99.1	979.78	977.582	6.2203	K.VPVAFGLFK.L
*		2.8403	0.1645	96.3	978.313	977.582	5.20396	K.VPVAFGLFK.L
*		6.1408	0.4483	100	3823.32	3821.98	9.15287	K.LQVQCVILDDVVNTNALVDEIEEIGMTEEEKQK.R
*		4.6325	0.2962	99.3	3978.09	3978.08	5.53902	K.LQVQCVILDDVVNTNALVDEIEEIGMTEEEKQKR.R
contaminant_TRYPSIN	no description	254	0.616	229	23993	7.9
*		6.3255	0.4744	100	2167.01	2163.06	9.25483	R.LGEDNINVVEGNEQFISASK.S
*		7.105	0.4727	100	2278.05	2273.16	9.3307	K.SIVHPSYNSNTLNNDIMLIK.L
*		4.9805	0.3149	99.7	2274.96	2273.16	6.72741	K.SIVHPSYNSNTLNNDIMLIK.L
*		4.1294	0.2588	98	4061.25	4055.22	4.79439	L.IKLKSAASLNSRVASIS(ph)LPTSCASAGTQCLISGWGNTK.S
*		4.6053	0.3008	99.3	4059.9	4055.22	5.20331	L.IKLKS(ph)AASLNSRVASISLPTSCASAGTQCLISGWGNTK.S
*		4.5158	0.3435	99.8	4058.52	4055.22	5.03925	L.IKLKSAASLNSRVAS(ph)ISLPTSCASAGTQCLISGWGNTK.S
*		4.7626	0.2549	99	4061.28	4055.22	4.42872	L.IKLKSAAS(ph)LNSRVASISLPTSCASAGTQCLISGWGNTK.S
*		5.255	0.3911	100	2710.75	2706.5	7.02145	R.VASISLPTSCASAGTQCLISGWGNTK.S
*		4.3288	0.3251	99.3	2711.82	2706.5	5.64088	R.VASISLPTSCASAGTQCLISGWGNTK.S
*		3.1527	0.3255	99.6	2743.57	2738.34	5.00641	R.VASISLPTSCASAGTQCLIS(ph)GWGNT(ph).K
*		2.521	0.3055	98.6	1155.64	1153.57	6.64107	K.SSGTSYPDVLK.C
*		2.8205	0.2903	99.3	1099.77	1097.63	5.49742	K.APILSDSSCK.S
*		5.9809	0.3979	100	2272.85	2271.12	7.94293	K.SAYPGQITSNMFCAGYLEGGK.D
*		2.971	0.3607	99.8	1252.37	1252.65	6.52917	N.MFCAGYLEGGK.D
*		3.073	0.2656	99.5	1513.3	1510.85	5.5863	K.LQGIVSWGSGCAQK.N
*		4.8457	0.3204	100	1513.51	1510.85	6.38527	K.LQGIVSWGSGCAQK.N
*		2.043	0.33	96.3	1188.68	1188.69	5.63855	K.VCNYVSWIK.Q
*		3.1318	0.3298	99.9	1188.69	1188.69	6.5456	K.VCNYVSWIK.Q
44.m02755	small heat shock protein, putative / bradyzoite-specific protein, putative	31	0.578	185	20266	5.4
*		3.9392	0.4039	100	1001.63	1000.58	5.84563	R.SGNLLLAANK.I
*		2.9911	0.3285	100	1211.86	1210.68	6.43407	K.IAEIQAPAEIR.S
*		3.7634	0.2706	99.8	1211.37	1210.68	5.09063	K.IAEIQAPAEIR.S
*		3.8533	0.2974	99.9	1595.65	1593.84	5.26675	K.ITWRPGVDIFFDK.K
*		5.9483	0.521	100	3538.68	3536.75	7.97765	K.ESSIDLVMDLPGFTKDDVSVEVGEGQLFISGPR.S
*		2.7956	0.2202	98.1	1560.88	1558.79	5.30364	R.SFQLPPNAVEDSVR.A
*		3.1988	0.288	99.3	1560.35	1558.79	5.37741	R.SFQLPPNAVEDSVR.A
*		3.1352	0.3752	99.9	1175.43	1174.65	6.95243	R.AVMTNGLLEVK.I
*		5.9153	0.4718	100	1569.98	1566.92	7.7112	K.KKVEVLLPGAAQGEK.A
*		5.701	0.4056	100	1571.99	1566.92	6.93012	K.KKVEVLLPGAAQGEK.A
*		4.9828	0.361	100	1440.55	1438.83	6.87988	K.KVEVLLPGAAQGEK.A
113.m00798	conserved hypothetical protein	25	0.553	266	29569	6.5
*		4.4641	0.5171	100	1922.94	1921.98	9.1372	R.STAEVPDVLVTFGTQTEK.I
*		3.267	0.3675	99.8	1922.95	1921.98	5.99424	R.STAEVPDVLVTFGTQTEK.I
*		3.731	0.4965	100	1474.9	1472.79	7.70647	K.ITFVSHPGVMAVSK.L
*		4.8351	0.4459	100	1474.57	1472.79	7.98617	K.ITFVSHPGVMAVSK.L
*		3.6029	0.3553	99.9	1424.55	1419.69	6.78414	K.LLEMDYLTEHR.A
*		5.8328	0.4251	100	2437.91	2434.21	7.67665	R.AILTQENVDAIREYDEELANK.A
*		4.0914	0.4706	99.8	2437.5	2434.21	7.30576	R.AILTQENVDAIREYDEELANK.A
*		4.6846	0.3974	99.9	3598.26	3595.76	6.39216	K.AQIAVDNNIPVNFQSLDYFDRQEFVEMHKK.E
*		5.0105	0.4576	100	4281.51	4279.15	6.69882	K.AQIAVDNNIPVNFQSLDYFDRQEFVEMHKKEEALLK.K
*		3.264	0.253	99.4	1225.73	1225.7	5.02077	K.KAREDVLAAPR.G
*		3.7644	0.3969	100	2155.59	2155.07	7.87643	R.GQYTVPSYVADYSPIEIPR.K
*		5.697	0.4825	100	1955.41	1952.02	8.27645	R.MQTELRDIITDYLVGGK.S
*		3.725	0.4286	100	1195.9	1193.64	7.31034	R.DIITDYLVGGK.S
*		3.2103	0.4186	100	1194.19	1193.64	7.09675	R.DIITDYLVGGK.S
57.m00003	tubulin beta chain	76	0.55	449	50073	4.8
*		2.9547	0.396	99.9	1344.15	1340.66	6.36971	R.INVFYNEATGGR.F
*		3.4211	0.3746	99.9	1648.61	1647.81	7.59839	R.AILMDLEPGTMDSVR.A
*		3.0869	0.2961	99.1	1899.45	1896.94	6.09024	R.AGPFGQLFRPDNFVFGQ.T
*		7.4505	0.4335	100	2102.57	2101.09	9.68831	A.KGHYTEGAELIDSVLDVVR.K
*		5.8755	0.4657	100	1975.15	1973	7.87592	K.GHYTEGAELIDSVLDVVR.K
*		9.2266	0.4344	100	1977.51	1973	9.57737	K.GHYTEGAELIDSVLDVVR.K
*		4.8429	0.365	99.8	1974.15	1973	6.16449	K.GHYTEGAELIDSVLDVVR.K
*		8.5497	0.5279	100	2101.95	2101.09	10.8317	K.GHYTEGAELIDSVLDVVRK.E
*		5.2704	0.3889	100	2106.36	2101.09	7.24537	K.GHYTEGAELIDSVLDVVRK.E
*		5.4614	0.3588	99.8	3449.01	3449.83	6.22519	R.KEAEGCDCLQGFQITHSLGGGTGSGMGTLLISK.V
*		5.2638	0.4057	99.8	3324.27	3321.73	6.70106	K.EAEGCDCLQGFQITHSLGGGTGSGMGTLLISK.V
*		3.9034	0.3913	100	2216.51	2219.15	7.05403	Q.GFQITHSLGGGTGSGMGTLLISK.V
*		5.1412	0.3368	100	2431.21	2427.2	6.84381	K.VREEYPDRIMETFSVFPSPK.V
*		4.4176	0.4419	99.8	2428.35	2427.2	6.75861	K.VREEYPDRIMETFSVFPSPK.V
*		4.839	0.3031	99.7	4490.25	4485.25	5.31267	K.VSDTVVEPYNATLSVHQLVENADEVQVIDNEALYDICFR.T
*		5.388	0.5436	100	2622.63	2621.42	9.08613	K.LTTPTYGDLNHLVSAAMSGVTCCL.R
*		3.4729	0.4001	99.2	2622.36	2621.42	6.28968	K.LTTPTYGDLNHLVSAAMSGVTCCL.R
*		4.147	0.3359	99.9	2777.13	2777.52	5.90484	K.LTTPTYGDLNHLVSAAMSGVTCCLR.F
*		2.5317	0.2244	96.9	1140.84	1139.69	5.04543	K.LAVNLIPFPR.L
*		3.7781	0.285	99.9	1143.43	1139.69	5.67083	K.LAVNLIPFPR.L
*		2.7512	0.259	99	1679.21	1677.85	5.44543	R.ALSVPELTQQMFDAK.N
*		3.9764	0.4874	100	1678.49	1677.85	8.40518	R.ALSVPELTQQMFDAK.N
*		5.473	0.4197	100	1732.59	1728.81	8.13027	K.NSSYFVEWIPNNMK.S
*		5.4176	0.5324	100	2049.03	2046.01	8.80458	K.MSVTFVGNSTAIQEMFKR.V
*		3.4828	0.2085	99.2	1358.45	1357.67	5.65533	K.RVSDQFTAMFR.R
*		4.4499	0.3906	100	1202.13	1201.57	7.0193	R.VSDQFTAMFR.R
41.m00036	tubulin beta chain, putative	71	0.55	449	50037	4.8
*		2.9547	0.396	99.9	1344.15	1340.66	6.36971	R.INVFYNEATGGR.F
*		3.4211	0.3746	99.9	1648.61	1647.81	7.59839	R.AILMDLEPGTMDSVR.A
*		3.0869	0.2961	99.1	1899.45	1896.94	6.09024	R.AGPFGQLFRPDNFVFGQ.T
*		7.4505	0.4335	100	2102.57	2101.09	9.68831	A.KGHYTEGAELIDSVLDVVR.K
*		5.8755	0.4657	100	1975.15	1973	7.87592	K.GHYTEGAELIDSVLDVVR.K
*		9.2266	0.4344	100	1977.51	1973	9.57737	K.GHYTEGAELIDSVLDVVR.K
*		4.8429	0.365	99.8	1974.15	1973	6.16449	K.GHYTEGAELIDSVLDVVR.K
*		8.5497	0.5279	100	2101.95	2101.09	10.8317	K.GHYTEGAELIDSVLDVVRK.E
*		5.2704	0.3889	100	2106.36	2101.09	7.24537	K.GHYTEGAELIDSVLDVVRK.E
*		5.4614	0.3588	99.8	3449.01	3449.83	6.22519	R.KEAEGCDCLQGFQITHSLGGGTGSGMGTLLISK.V
*		5.2638	0.4057	99.8	3324.27	3321.73	6.70106	K.EAEGCDCLQGFQITHSLGGGTGSGMGTLLISK.V
*		3.9034	0.3913	100	2216.51	2219.15	7.05403	Q.GFQITHSLGGGTGSGMGTLLISK.V
*		5.1412	0.3368	100	2431.21	2427.2	6.84381	K.VREEYPDRIMETFSVFPSPK.V
*		4.4176	0.4419	99.8	2428.35	2427.2	6.75861	K.VREEYPDRIMETFSVFPSPK.V
*		4.839	0.3031	99.7	4490.25	4485.25	5.31267	K.VSDTVVEPYNATLSVHQLVENADEVQVIDNEALYDICFR.T
*		6.205	0.4212	100	2689.19	2684.42	7.65694	K.LTTPTYGDLNHLVSAAMSGVTCSLR.F
*		4.9408	0.4763	100	2686.98	2684.42	8.26881	K.LTTPTYGDLNHLVSAAMSGVTCSLR.F
*		2.5317	0.2244	96.9	1140.84	1139.69	5.04543	K.LAVNLIPFPR.L
*		3.7781	0.285	99.9	1143.43	1139.69	5.67083	K.LAVNLIPFPR.L
*		2.8809	0.2427	99.1	1692.9	1691.87	4.86497	R.ALTVPELTQQMFDAK.N
*		5.473	0.4197	100	1732.59	1728.81	8.13027	K.NSSYFVEWIPNNMK.S
*		5.4176	0.5324	100	2049.03	2046.01	8.80458	K.MSVTFVGNSTAIQEMFKR.V
*		3.9807	0.4628	100	1372.57	1371.68	7.69684	K.RVSEQFTAMFR.R
44.m02770	deoxyuridine 5'-triphosphate nucleotidohydrolase, putative	35	0.547	170	18162	5.9
*		6.855	0.5219	100	3848.16	3845.79	8.92101	R.AMYAAHGHYHEGDSGVDLFVVQDQEIQPGETAFVK.L
*		5.2777	0.3823	99.8	3483.6	3480.65	6.35894	Y.AAHGHYHEGDSGVDLFVVQDQEIQPGETAFVK.L
*		3.046	0.2942	99.7	1116.47	1115.6	5.5227	K.NVSWLIMPR.S
*		3.1106	0.3274	99.6	2495.67	2490.3	5.8085	R.LANSVGLIDAGYRGEIMAAVDNIK.T
*		5.4508	0.5065	100	2347.85	2345.26	8.15965	R.IVQAVAFSGEGITLELVDELNK.T
*		4.037	0.2182	99.4	2676.53	2673.45	5.26806	R.IVQAVAFSGEGITLELVDELNKTAR.G
641.m00193	phosphoglycerate kinase, putative	48	0.537	417	44676	7
*		3.1443	0.4482	100	1299.78	1299.73	8.57276	K.LGIQDVGAQLTGK.S
*		4.5887	0.4077	100	1301.59	1299.73	9.1687	K.LGIQDVGAQLTGK.S
*		4.2768	0.2848	99.9	1892.89	1890.94	6.33029	R.VDFNVPMKDGVVQDATR.I
*		3.1606	0.264	99.7	1549.22	1547.9	5.52533	R.IKATLPTLEYALSK.N
*		3.7123	0.3472	99.9	1548.95	1547.9	5.87187	R.IKATLPTLEYALSK.N
*		2.9772	0.3933	99.9	1307.55	1306.73	7.21579	K.ATLPTLEYALSK.N
*		3.5419	0.5013	100	1673.17	1673.92	8.93012	K.ATLPTLEYALSKNPR.C
*		3.9176	0.2312	100	1790.92	1789.03	4.74565	K.YTLKPVAAALQEFLPK.K
*		4.7136	0.2881	99.9	1791.53	1789.03	6.22824	K.YTLKPVAAALQEFLPK.K
*		4.2298	0.2595	99.8	2296.37	2296.26	6.44385	K.KVTFVEDCVGPKAEEAVQAAK.N
*		4.9332	0.4796	100	2295.96	2296.26	7.89757	K.KVTFVEDCVGPKAEEAVQAAK.N
*		6.8329	0.3074	100	2059.39	2057.03	8.79409	R.FHIEEEGKGVDEQGNKIK.A
*		4.7948	0.4269	100	1663.57	1662.82	9.70172	K.LGDIYINDAFGTAHR.A
*		3.7051	0.3327	99.3	1663.56	1662.82	7.50515	K.LGDIYINDAFGTAHR.A
*		3.6694	0.3597	100	1367.7	1365.73	6.31425	R.AHASMVGIEVPVR.A
*		4.6126	0.4895	100	1368.13	1365.73	8.98427	R.AHASMVGIEVPVR.A
*		2.2535	0.2583	97.2	1029.58	1029.53	6.11721	K.KELDYFSK.A
*		2.9476	0.2847	99.7	1030.19	1029.53	5.39742	K.KELDYFSK.A
*		5.4767	0.3411	100	1839.03	1834.09	7.23693	K.ALECPEKPFLAILGGAK.V
*		4.1417	0.3422	99.8	1840.08	1834.09	5.91993	K.ALECPEKPFLAILGGAK.V
*		5.1143	0.489	100	1745.57	1742.96	7.83271	K.VRDKIQLIENMLDR.V
*		3.8563	0.2843	99.9	1490.93	1487.79	4.89027	R.DKIQLIENMLDR.V
*		7.3808	0.4976	100	2078.85	2078.01	8.78433	K.KVLDNMPIGDSLFDEEGAK.I
*		3.7598	0.3975	100	1953.29	1949.92	7.52834	K.VLDNMPIGDSLFDEEGAK.I
*		4.5474	0.4793	100	1951.23	1949.92	7.94611	K.VLDNMPIGDSLFDEEGAK.I
*		3.7868	0.4895	100	1994.95	1993.98	8.60299	K.TLVWNGPPGVFEMSNFAK.G
*		6.3502	0.4179	100	1999.45	1993.98	9.4245	K.TLVWNGPPGVFEMSNFAK.G
*		3.4127	0.3187	100	1742.26	1740.91	7.04373	K.VSHVSTGGGASLELLEGK.T
*		3.7476	0.3269	99.9	1744.25	1740.91	6.85217	K.VSHVSTGGGASLELLEGK.T
44.m04681	hypothetical protein	7	0.535	142	15944	6.5
*		4.4201	0.2548	99.9	1528.21	1525.88	6.19069	R.CFILNITPGVSER.Q
*		3.3148	0.3422	100	1425.89	1424.75	7.08562	R.VQVYTYQPATVR.F
*		4.0793	0.5072	100	1424.91	1424.75	8.57783	R.VQVYTYQPATVR.F
*		2.6605	0.3229	99.3	1199.61	1199.62	6.87971	R.HGVNNLLSMSK.A
*		4.3595	0.433	100	1200.39	1199.62	8.33272	R.HGVNNLLSMSK.A
*		4.8555	0.3841	100	2181.99	2181.16	6.68511	K.LKSEAPLEETGKPKPEVDTL.E
*		5.3676	0.5124	100	4290.18	4288.21	9.0396	K.LKSEAPLEETGKPKPEVDTLETSATRVDTDPEALGPLPEK.Q
20.m03903	40S ribosomal protein S12, putative	8	0.535	142	15399	5
*		4.0445	0.2824	99.1	2171.43	2172.22	4.64394	K.KAQVCFLSESCSEPAYKK.L
*		4.9523	0.4418	100	2243.67	2242.29	6.61239	K.LVQGLCKEHGIPLLDVTDSK.E
*		4.8607	0.3107	99.8	3405.99	3405.93	5.98973	K.LVQGLCKEHGIPLLDVTDSKELGEWAGLCK.V
*		3.4348	0.3913	99.9	1424.55	1423.74	6.41552	K.EHGIPLLDVTDSK.E
*		4.4417	0.3507	100	2590.07	2587.38	5.78438	K.EHGIPLLDVTDSKELGEWAGLCK.V
*		4.2119	0.2544	98	3178.89	3178.73	4.77952	R.KVVGASCVCVTDFGEESEALTFLQNHIK.T
55.m00241	gbp1p protein (RNA bindiong protein), putative	37	0.532	293	31760	9.1
*		3.5991	0.2781	100	1310.72	1309.65	6.28165	M.PADEQQQQLPR.E
*		4.0251	0.3763	100	1310.41	1309.65	5.84737	M.PADEQQQQLPR.E
*		2.4012	0.3485	99	1183.61	1183.54	5.61001	R.ADVFEDFQGR.S
*		3.4681	0.4202	100	1183.79	1183.54	7.40956	R.ADVFEDFQGR.S
*		5.2037	0.4433	100	1918.29	1918	7.58167	R.SKGCGIVEYTNVEDAQK.A
*		2.2511	0.3371	98	1550.89	1550.81	6.1495	K.AIKELTDTELFDR.L
*		4.8461	0.419	100	1554.69	1550.81	7.26297	K.AIKELTDTELFDR.L
*		2.7636	0.3725	100	1239.87	1238.59	6.86999	K.ELTDTELFDR.L
*		3.0191	0.4608	100	1239.33	1238.59	8.06461	K.ELTDTELFDR.L
*		4.9283	0.4768	100	2253.63	2252.95	9.10248	R.FNGPPPYNMYGDMGYYGGPR.A
*		3.039	0.2272	97.2	2817.95	2812.06	4.04324	G.GFGAY(ph)GGGFRGGRGGY(ph)AGGAGGHGDGS(ph)GR.Q
*		2.5654	0.1841	95.3	1260.83	1259.69	5.06599	R.QVFISNLPWR.T
*		3.6658	0.3093	99.9	1262.57	1259.69	6.50684	R.QVFISNLPWR.T
*		3.2037	0.402	100	1409.92	1408.72	6.83006	R.TSWQDLKDLFR.E
*		3.1634	0.2222	98.7	1409.69	1408.72	5.49713	R.TSWQDLKDLFR.E
*		5.7598	0.5325	100	1738.55	1733.92	8.96609	R.SKGVGTVLFSTPEGAQR.A
*		3.4965	0.3407	100	1520.86	1518.79	7.81299	K.GVGTVLFSTPEGAQR.A
*		3.5188	0.2708	99.4	1520.39	1518.79	5.19257	K.GVGTVLFSTPEGAQR.A
*		4.4344	0.2243	99.7	2132.63	2127.04	4.41693	R.AVEMFNEYMLDGRPISVR.I
*		4.2098	0.4932	100	2127.48	2127.04	8.15346	R.AVEMFNEYMLDGRPISVR.I
113.m00016	2,3-bisphosphoglycerate-dependent phosphoglycerate mutase, (phosphoglycerate mutase), putative	38	0.532	265	30047	7.6
*		2.8159	0.3146	99.8	878.253	877.551	6.22327	K.YTLVLIR.H
*		5.9461	0.5324	100	2334.97	2331.15	7.9893	R.FTGWTDVPLSPVGEQEAVEAAK.A
*		3.1623	0.1666	98.6	1101.77	1100.58	6.11904	R.HYGALQGLNK.A
*		3.4062	0.3131	99.9	1102.09	1100.58	6.03044	R.HYGALQGLNK.A
*		4.7472	0.43	100	1672.87	1671.88	9.33306	R.HYGALQGLNKAETAAK.H
*		6.2741	0.4403	100	1674.83	1671.88	8.93818	R.HYGALQGLNKAETAAK.H
*		2.5234	0.4226	97.7	1669.17	1671.88	7.17615	R.HYGALQGLNKAETAAK.H
*		2.686	0.2822	98.6	1255.97	1255.66	6.95629	R.SYDIPPPPLEK.S
*		4.9947	0.3507	100	2239.67	2235.21	6.5307	K.MVPNEALPLTECLKDTVER.V
*		2.4075	0.2791	97.5	1136.68	1136.65	5.32986	R.VLVAAHGNSLR.G
*		3.0671	0.3849	99.9	1137.27	1136.65	7.85907	R.VLVAAHGNSLR.G
*		4.5746	0.2741	99	3750.06	3747.91	5.98148	K.HLDKMSDEAVLELNIPTGVPLVYELDEDLQPVR.H
*		4.6157	0.409	100	3257.97	3254.65	7.73334	K.MSDEAVLELNIPTGVPLVYELDEDLQPVR.H
*		3.3547	0.3334	99.7	2513.15	2509.32	6.53621	L.ELNIPTGVPLVYELDEDLQPVR.H
*		4.2475	0.3733	100	1395.53	1393.7	6.6039	R.HYYLLDEAELK.A
*		3.4856	0.3239	99.9	1147.27	1146.59	5.96262	K.AKMEAVANQGK.A
59.m03455	calmodulin, putative	21	0.53	134	14780	4.7
*		4.1291	0.577	100	2055.33	2054.98	9.10359	R.VREAFALFDTDGDGEISGR.D
*		2.9627	0.4709	100	1801.02	1799.81	8.4007	R.EAFALFDTDGDGEISGR.D
*		4.4244	0.3911	100	1801.67	1799.81	6.49009	R.EAFALFDTDGDGEISGR.D
*		2.4573	0.1153	95.5	799.65	799.504	4.47805	R.DLVLAIR.S
*		5.2338	0.4453	100	1533.97	1533.82	7.87846	K.KLASYNPEEELIK.S
*		4.0877	0.4143	100	1406.47	1405.72	7.51381	K.LASYNPEEELIK.S
*		4.4558	0.4165	99.9	3440.46	3438.66	6.34265	K.AFDRSNDGTVSADELSQVMLALGELLSDEEVK.A
*		6.7355	0.4877	100	2954.67	2949.42	7.78056	R.SNDGTVSADELSQVMLALGELLSDEEVK.A
*		3.4915	0.2647	100	1968.62	1974.05	5.67248	E.LSQVMLALGELLSDEEVK.A
*		3.9216	0.4063	100	1549.09	1546.8	7.87503	V.MLALGELLSDEEVK.A
33.m02668	intracellular protease, putative	28	0.527	256	27939	9
*		6.5038	0.5894	100	2405.79	2405.29	12.3008	K.VLVPVAHDSEEIEAVSIIDTLR.R
*		4.0741	0.3076	99.9	2562.81	2561.39	6.14669	K.VLVPVAHDSEEIEAVSIIDTLRR.A
*		3.1109	0.1982	96.3	1747.23	1743.91	4.79769	R.AGAEVVVASVEDTEIVR.M
*		4.2312	0.3643	100	2900.45	2897.48	4.69806	K.ADKLISAVENETYDCIAIPGGMPGAER.C
*		6.5097	0.4904	100	2415.33	2409.43	9.00837	K.LIAAICASPAVVLQTHGLLQGEK.A
*		4.5765	0.3108	99.9	2298.01	2296.35	5.72568	L.IAAICASPAVVLQTHGLLQGEK.A
*		3.1484	0.2859	99.1	1940.37	1938.93	4.87181	K.AVAYPCFMDQFPADMR.G
*		2.732	0.2768	99.1	1618.86	1618.9	5.681	K.IVTSVGPSSAIEFALK.L
*		4.8661	0.4005	100	1621.79	1618.9	7.20297	K.IVTSVGPSSAIEFALK.L
*		4.5632	0.3355	100	1576.49	1575.91	6.43783	K.LIEVLYNKEQAKK.I
42.m00050	triosephosphate isomerase, putative	41	0.518	253	27890	6.1
*		2.7261	0.1676	96.4	1353.66	1353.77	5.17165	K.KYHVGLQNCSK.T
*		5.5873	0.5394	100	2324.83	2322.15	10.161	K.THNGAFTGEISVEMIKDFGLR.W
*		4.1913	0.3028	99.9	2078.05	2077.14	5.57783	R.EANKTNDVVDAQLAACLPK.I
*		4.3815	0.3804	100	2376.75	2375.24	7.01863	K.ISDWDRVVIAYEPVWAIGTGK.V
*		4.5303	0.3648	99.7	2376.87	2375.24	6.63839	K.ISDWDRVVIAYEPVWAIGTGK.V
*		4.2784	0.3525	100	1605.82	1602.89	8.15882	R.VVIAYEPVWAIGTGK.V
*		4.2093	0.4504	100	1604.55	1602.89	8.43905	R.VVIAYEPVWAIGTGK.V
*		3.2397	0.1174	98.2	1687.91	1685.87	5.66085	K.VATPAQAQEVHEHIR.E
*		5.7134	0.3685	100	1690.67	1685.87	7.43082	K.VATPAQAQEVHEHIR.E
*		4.1326	0.3459	99.3	3240.06	3234.69	5.88216	R.IVYGGSVNASNSTELILQPDLDGFLVGGASLK.K
*		4.7748	0.4174	99.8	3363.99	3362.78	6.79233	R.IVYGGSVNASNSTELILQPDLDGFLVGGASLKK.D
*		3.84	0.3705	100	1338.93	1337.71	7.76928	K.KDFLDIIASGMK.K
*		5.0184	0.3853	100	1338.37	1337.71	7.91602	K.KDFLDIIASGMK.K
*		3.1054	0.3884	100	1212.03	1209.62	7.29372	K.DFLDIIASGMK.K
*		3.5663	0.4683	100	1210.03	1209.62	8.14346	K.DFLDIIASGMK.K
46.m00002	fructose-1,6-bisphosphate aldolase	109	0.513	433	46960	8.8
*		2.4166	0.3907	99.5	1277.62	1275.68	6.43157	K.GILAADESTGTIK.K
*		4.6576	0.4554	100	1276.19	1275.68	9.80079	K.GILAADESTGTIK.K
*		2.9748	0.3058	99.7	1403.94	1403.77	6.79391	K.GILAADESTGTIKK.R
*		5.1286	0.4491	100	1736.11	1735.87	8.28888	K.KRFDSIGVENTEANR.A
*		3.652	0.3805	100	1608.84	1607.78	6.24856	K.RFDSIGVENTEANR.A
*		5.0875	0.4377	100	1452.57	1451.68	8.31998	R.FDSIGVENTEANR.A
*		3.8754	0.2016	99.6	1361.45	1360.73	6.36626	R.AFYRDLLFSTK.G
*		5.8802	0.4721	100	2135.17	2130.11	8.76794	K.GLGQYISGAILFEETLYQK.S
*		3.0114	0.3381	100	1245.1	1242.68	6.07175	K.SPSGVPMVDLLK.A
*		3.693	0.3864	100	1243.63	1242.68	6.84084	K.SPSGVPMVDLLK.A
*		6.1408	0.4171	100	2125.83	2121.2	8.63785	K.SPSGVPMVDLLKAEGIIPGIK.V
*		5.7619	0.3931	100	2467.61	2463.39	7.1009	K.SPSGVPMVDLLKAEGIIPGIKVDK.G
*		4.3154	0.2749	98.9	3776.4	3775.05	6.55603	K.SPSGVPMVDLLKAEGIIPGIKVDKGLETLPLTDDEK.A
*		4.2717	0.4435	99.9	4907.49	4905.58	7.80228	K.SPSGVPMVDLLKAEGIIPGIKVDKGLETLPLTDDEKATMGLDGLSER.C
*		3.8251	0.2359	99.4	2284.77	2279.3	5.23841	P.SGVPMVDLLKAEGIIPGIKVDK.G
*		2.7162	0.2929	99.5	897.67	897.54	5.29967	K.AEGIIPGIK.V
*		2.1785	0.3399	97.3	1239.77	1239.73	6.59936	K.AEGIIPGIKVDK.G
*		3.3222	0.2791	99.6	1241.43	1239.73	5.63092	K.AEGIIPGIKVDK.G
*		5.5657	0.4368	100	3685.14	3681.93	8.17368	K.AEGIIPGIKVDKGLETLPLTDDEKATMGLDGLSER.C
*		4.6954	0.5419	100	2805.39	2803.4	9.51741	K.VDKGLETLPLTDDEKATMGLDGLSER.C
*		3.1737	0.3034	99.4	2463.23	2461.21	5.24174	K.GLETLPLTDDEKATMGLDGLSER.C
*		5.0767	0.4472	100	1766.24	1763.98	9.10904	K.GKPTNLSITEVAHGLAR.Y
*		4.4037	0.3522	100	1765.81	1763.98	7.02632	K.GKPTNLSITEVAHGLAR.Y
*		3.539	0.3613	99.3	1765.74	1763.98	6.58141	K.GKPTNLSITEVAHGLAR.Y
*		4.2177	0.4455	100	2917.41	2912.57	6.16395	R.LVPIVEPEILTDGSHDITVCAEVTER.V
*		4.8671	0.2809	99.8	1855.62	1854.02	5.33989	K.ALNDHHVLLEGALLKPN.M
*		6.6721	0.4969	100	3304.05	3301.62	8.16347	K.RTVPPALPGVMFLSGGQSEEDASLNLNEMNK.M
*		2.6179	0.1962	98.1	974.55	974.509	5.72365	K.AQQVLMER.A
*		2.7241	0.4319	100	1513.78	1513.73	7.26587	K.YGGGAGGAAAASSLFEK.R
*		5.9368	0.5471	100	1514.09	1513.73	9.34847	K.YGGGAGGAAAASSLFEK.R
*		5.5552	0.4997	100	1671.67	1669.83	8.72873	K.YGGGAGGAAAASSLFEKR.Y
*		3.4533	0.478	99.9	1670.73	1669.83	9.09411	K.YGGGAGGAAAASSLFEKR.Y
50.m03185	snRNP protein Lsm5, putative	7	0.513	119	12424	4.7
*		5.8102	0.4712	100	2360.93	2358.26	8.32684	K.ATSAPATSGVVSGGPSYLPLALVDK.C
*		4.3927	0.3297	99.3	4094.46	4089.92	5.7724	I.MKGDKELAGT(ph)LRGFDDFVNMVLDDVTEYTFTPTGVK.K
*		2.2548	0.3163	97.4	1059.83	1059.58	4.67089	K.GDKELAGTLR.G
44.m00001	membrane-associated calcum-binding protein, related	81	0.51	335	38291	4.7
*		2.5458	0.339	99.3	1178.78	1177.6	5.69102	K.LAELMQMDVK.D
*		5.198	0.4155	100	2515.51	2510.2	6.82362	R.MLALFDLIDTNQDNTIDTEEAK.E
*		5.545	0.5082	100	3113.99	3111.48	8.41124	R.MLALFDLIDTNQDNTIDTEEAKEWSAK.L
*		7.5139	0.4996	100	3116.67	3111.48	9.35759	R.MLALFDLIDTNQDNTIDTEEAKEWSAK.L
*		7.2222	0.5663	100	3392.82	3388.61	11.6731	R.MEFQAIDKDNDGKVSLSELEATYVDSLDQK.Q
*		7.1432	0.5277	100	2084.09	2082.06	10.7067	D.GKVSLSELEATYVDSLDQK.Q
*		4.1406	0.3924	100	1898.91	1896.94	7.14982	K.VSLSELEATYVDSLDQK.Q
*		3.9697	0.376	100	1897.57	1896.94	5.9009	K.VSLSELEATYVDSLDQK.Q
*		6.7051	0.5563	100	2078.31	2078.08	9.98627	R.FKTVDKDNDGLLDLSEIR.I
*		5.2345	0.3816	100	2079.24	2078.08	6.8963	R.FKTVDKDNDGLLDLSEIR.I
*		3.0403	0.3733	100	1803.91	1802.91	6.85097	K.TVDKDNDGLLDLSEIR.I
*		5.9711	0.4462	100	1805.63	1802.91	7.356	K.TVDKDNDGLLDLSEIR.I
*		3.9626	0.2793	99.2	1803.69	1802.91	5.10641	K.TVDKDNDGLLDLSEIR.I
*		3.5723	0.2974	99.8	1447.37	1446.73	6.47717	R.ILMDPGKDEGLMK.I
*		4.3197	0.2824	99	2846.46	2842.46	5.40647	R.ILMDPGKDEGLMKIEIEEILNAQDK.N
*		5.5566	0.4506	100	3290.07	3284.65	7.74695	R.ILMDPGKDEGLMKIEIEEILNAQDKNGDR.K
*		5.4673	0.4603	100	1859.51	1856.93	6.82505	K.IEIEEILNAQDKNGDR.K
*		3.3501	0.2944	97.6	1986	1985.03	5.50615	K.IEIEEILNAQDKNGDRK.I
*		7.7521	0.5841	100	3318.9	3314.69	10.2811	R.KITVTEFIETEGTGSLNDVEKTELEKEFK.S
*		3.7072	0.3505	99.9	3189.85	3186.59	5.7638	K.ITVTEFIETEGTGSLNDVEKTELEKEFK.S
*		4.6663	0.4329	99.8	3189.06	3186.59	6.53803	K.ITVTEFIETEGTGSLNDVEKTELEKEFK.S
*		3.2103	0.296	99.3	2352.35	2349.15	6.01693	K.SYDLNADGAIDVEELQQIIKD.P
*		6.1478	0.5615	100	3210.42	3205.58	8.316	K.SYDLNADGAIDVEELQQIIKDPHSHEIR.M
*		3.8014	0.2682	97.7	2428.65	2427.26	5.95614	D.GAIDVEELQQIIKDPHSHEIR.M
50.m03065	hypothetical protein	7	0.507	134	15380	7.4
*		3.1149	0.2749	98.8	2359.95	2355.22	4.5742	R.HQLEIPVETIEKIYEGVDSR.L
*		7.3477	0.5078	100	2092.11	2088.1	10.5453	K.LKLDAYHLLEASQSETAAK.S
*		5.8249	0.5142	100	2089.5	2088.1	8.14173	K.LKLDAYHLLEASQSETAAK.S
*		3.1314	0.1903	96.1	3355.03	3351.39	3.75995	K.SALSDLNWFSDLADIYS(ph)GQQT(ph)MAEMDVAL.K
49.m00013	40S ribosomal protein S7, putative	36	0.5	196	22588	9.9
*		4.0763	0.3429	100	1980.17	1980.06	7.80037	K.IVKPQGVEPTEIENEVAK.C
*		4.2362	0.4022	100	1980.99	1980.06	7.60213	K.IVKPQGVEPTEIENEVAK.C
*		5.7969	0.3686	100	1986.06	1980.06	7.55774	K.IVKPQGVEPTEIENEVAK.C
*		2.5331	0.2569	98.9	882.63	882.541	5.19515	R.HLVISSVK.E
*		4.4104	0.4837	100	1777.65	1777	8.23749	R.HLVISSVKEVEVPQGR.K
*		3.4781	0.2176	98.8	1506.61	1504.83	5.37179	K.AFVVFVPHAVYQK.T
*		2.8623	0.3271	99.8	921.033	921.563	7.81488	K.HVVLVAQR.T
*		5.9805	0.4619	100	2318.39	2316.2	6.91232	R.TLTAVQDGMLEDIVSPTEIVGK.R
*		3.5869	0.3813	99.9	2477.07	2472.3	6.61494	R.TLTAVQDGMLEDIVSPTEIVGKR.M
*		6.5081	0.5124	100	2255.81	2255.16	8.54895	R.DKQKDNIEDKLETFAAVYK.K
*		6.2094	0.4357	100	2256.27	2255.16	6.13535	R.DKQKDNIEDKLETFAAVYK.K
*		6.0938	0.599	100	2383.87	2383.25	10.3643	R.DKQKDNIEDKLETFAAVYKK.L
*		7.133	0.42	100	2385.06	2383.25	7.60615	R.DKQKDNIEDKLETFAAVYKK.L
33.m02203	hypothetical protein	16	0.484	244	27555	5.5
*		5.2905	0.3948	100	1785.91	1786.04	8.17068	K.KISGEATKEQVITILR.G
*		5.3968	0.4961	100	2375.83	2373.16	9.56943	K.EFIKDILNEDLTFEQAYER.V
*		4.0356	0.3272	99	4051.53	4050.99	6.5942	R.VLQKHPDDPLEQYGLTMPDFDNLLDKYQHDPQIK.D
*		5.285	0.4195	100	4181.85	4179.05	7.79632	K.HPDDPLEQYGLTMPDFDNLLDKYQHDPQIKDLIVR.I
*		3.6985	0.3784	99.2	3716.04	3714.88	6.0447	D.PLEQYGLTMPDFDNLLDKYQHDPQIKDLIVR.I
*		2.4553	0.2401	96.6	1372.73	1372.65	5.4737	R.IMSSSAPSEPNPR.G
*		4.2706	0.3738	100	1776.29	1772.94	7.30022	K.VIQVHEYMKQELQK.L
*		4.0636	0.3677	100	1910.77	1908.93	7.46308	K.FGLTSEDVESAVIYNHK.E
25.m02955	40S ribosomal protein S28, putative	13	0.471	68	7588	10.3
*		4.7081	0.4503	100	1426.69	1425.67	8.41051	R.VTFMADETDLAGR.S
*		4.6012	0.3654	100	1768.65	1767.96	7.09084	K.GPVREGDILALLETER.E
*		4.9843	0.3619	100	2126.67	2124.14	6.47959	K.GPVREGDILALLETEREAR.R
*		3.372	0.2726	95.6	2127.6	2124.14	5.44771	K.GPVREGDILALLETEREAR.R
*		3.8632	0.4581	100	1360.78	1358.72	7.61727	R.EGDILALLETER.E
*		4.9643	0.3876	100	1362.69	1358.72	6.83217	R.EGDILALLETER.E
*		4.255	0.1842	99.3	1715.73	1714.9	4.75256	R.EGDILALLETEREAR.R
50.m03408	translationally-controlled tumor protein, putative	147	0.468	171	19172	4.7
*		3.7676	0.3049	98.1	4145.91	4144.99	5.23809	K.VYKDVFTGDELCSDSYAELPPMDDPSLSEVAFEVATK.R
*		6.4397	0.5228	100	3379.45	3375.46	8.26616	K.GAEDYGIADNSEEDGGGVDSTSETVVDVVDAFR.L
*		7.2422	0.5735	100	2601.03	2599.13	9.62438	A.DNSEEDGGGVDSTSETVVDVVDAFR.L
*		3.3123	0.3887	100	1053.71	1051.56	6.88997	K.FMSGAQALVK.K
50.m03120	vacuolar ATP synthase subunit G1, putative	13	0.45	131	14837	5.1
*		9.8327	0.5012	100	2388.73	2385.21	10.4268	K.GSNALIQQLLEAEEEADTIVNK.A
*		6.3354	0.4922	100	2387.49	2385.21	8.87356	K.GSNALIQQLLEAEEEADTIVNK.A
*		5.7656	0.5248	100	2431.05	2430.17	11.0457	R.FKAEYEQTAGQEDSLVSSLEAK.T
*		3.8172	0.2256	99.3	1956.43	1950.97	4.49484	K.DYMENKDKLIEFIHR.K
*		2.5856	0.2592	99.1	927.633	927.541	4.81233	K.LIEFIHR.K
49.m00048	p36 protein	109	0.436	353	37668	8.2
*		3.9677	0.1942	98.9	1540.31	1535.85	5.33326	A.IQLGKPQGSPPASQK.E
*		4.74	0.3953	100	1637.57	1636.8	7.61905	K.RGPSLFTEETMGPSK.R
*		2.883	0.2568	99.2	1056.15	1057.55	5.36386	R.FQAQHLTGR.D
*		5.3862	0.3855	100	2280.21	2276.16	7.28558	K.AFVDAIQECGIQVVASDYDR.T
*		2.3953	0.3265	98.4	1143.05	1142.59	5.69848	R.TAISVHSGGSAR.R
*		4.8116	0.4654	100	1648.85	1646.87	8.35457	R.RDDLSVLGALTPDFK.L
*		6.0563	0.5149	100	1651.07	1646.87	8.92027	R.RDDLSVLGALTPDFK.L
*		3.6657	0.4272	100	2560.29	2558.38	6.94525	R.RDDLSVLGALTPDFKLLGEELTR.R
*		6.4211	0.3868	100	2560.71	2558.38	7.52607	R.RDDLSVLGALTPDFKLLGEELTR.R
*		2.777	0.4508	100	1491.05	1490.77	7.07386	R.DDLSVLGALTPDFK.L
*		3.6846	0.471	100	1491.37	1490.77	7.32709	R.DDLSVLGALTPDFK.L
*		3.2877	0.4503	100	1446.29	1443.75	7.19301	R.NIPIYFVTFSDK.G
*		4.3531	0.3717	100	1902.03	1899.96	6.29645	R.NIPIYFVTFSDKGENR.G
*		5.3848	0.4882	100	1901.27	1899.96	8.93593	R.NIPIYFVTFSDKGENR.G
*		4.0947	0.3644	100	2231.91	2228.11	6.4018	R.NIPIYFVTFSDKGENRGDR.I
*		3.1866	0.383	100	1184.77	1182.71	6.73084	R.IAAGPLVEATLK.A
*		4.3678	0.4007	100	1185.37	1182.71	8.79202	R.IAAGPLVEATLK.A
*		2.7438	0.1224	95.9	1075.63	1073.57	6.12958	K.SFHIQQVSK.A
*		6.3949	0.5407	100	1974.79	1970.95	8.65803	R.SGGAAIHVSGHEGFDFGAVR.V
*		3.8656	0.3032	99	1972.56	1970.95	6.35213	R.SGGAAIHVSGHEGFDFGAVR.V
50.m00006	heat shock protein 60	47	0.43	575	60914	6
*		6.5424	0.5324	100	2177.75	2177.1	11.6304	K.QVASTTNDIAGDGTTTATLLAR.A
*		2.6269	0.3455	99.5	1403.89	1402.68	6.3348	K.AVDAGMNPMDLLR.G
*		2.9231	0.2442	99.1	1083.64	1081.64	6.17552	K.VLAHLNSVTK.N
*		3.3214	0.1906	97.1	2509.79	2507.3	4.92471	K.NVTTSEEIFNVATISANGDKVIGK.L
*		4.5657	0.4283	100	1483.35	1481.82	7.9267	K.TLTHELELVEGLK.F
*		5.7878	0.4814	100	1901.59	1900.02	8.13699	K.TLTHELELVEGLKFDR.G
*		4.3862	0.4797	100	1901.22	1900.02	7.48321	K.TLTHELELVEGLKFDR.G
*		2.9017	0.3678	100	1389.68	1389.7	8.09121	R.GYISPYFITNSK.E
*		4.0813	0.4357	100	1389.97	1389.7	7.52989	R.GYISPYFITNSK.E
*		6.1787	0.3208	100	2138.33	2134.19	7.08407	K.EQKVELEKPFVLLYDKR.I
*		4.4618	0.4095	100	1749.87	1748.99	6.30619	K.VELEKPFVLLYDKR.I
*		3.0924	0.3115	98	1750.32	1748.99	5.90568	K.VELEKPFVLLYDKR.I
*		7.2538	0.5827	100	3839.4	3837.84	10.1361	R.KAMLHDIAVMTGGQVVTEETGGSLEDAHQMPQMLGR.A
*		4.0761	0.2341	99.6	2523.41	2523.35	5.45276	K.VGGASEVEVGEAKDRIQDALCATK.A
*		4.3853	0.3773	99.8	2529.18	2523.35	5.6674	K.VGGASEVEVGEAKDRIQDALCATK.A
*		5.2483	0.3889	100	2248.03	2246.19	7.94301	K.AAVEEGIVPGGGTALLYASETLK.T
*		4.3239	0.3472	99.6	2901.87	2898.59	5.51788	N.ACKQPCKT(ph)IADNAGHEGAVVVGNLLR.E
*		4.1942	0.4614	100	1906.26	1906.01	8.5291	K.TIADNAGHEGAVVVGNLLR.E
*		7.1516	0.4247	100	1909.65	1906.01	8.75744	K.TIADNAGHEGAVVVGNLLR.E
*		4.2419	0.206	97.7	1906.26	1906.01	4.84717	K.TIADNAGHEGAVVVGNLLR.E
*		6.7129	0.5492	100	2339.21	2337.19	10.0971	K.TALSDAASVASLMTTTEAAVVEAK.E
*		5.2917	0.4083	100	2339.4	2337.19	7.59752	K.TALSDAASVASLMTTTEAAVVEAK.E
55.m00015	14-3-3 protein, putative	85	0.43	323	37174	5.1
*		6.1722	0.5228	100	4433.97	4430.12	9.74645	K.LAEQAERYDEMAEAMKNLVENCLDEQQPKDELSVEER.N
*		3.3845	0.3753	99.9	1607.45	1606.85	6.49198	K.NLVENCLDEQQPK.D
*		6.1271	0.3963	100	2565.89	2564.29	7.31001	K.NLVENCLDEQQPKDELSVEER.N
*		4.2267	0.3827	99.8	2568.03	2564.29	6.76827	K.NLVENCLDEQQPKDELSVEER.N
*		3.3763	0.1922	99.5	904.113	903.514	5.14007	R.IISSVEQK.E
*		2.453	0.2389	97.5	1116.91	1116.59	4.36112	R.QKVEEELNK.I
*		2.6688	0.1881	96.2	1120.31	1116.59	4.16094	R.QKVEEELNK.I
*		4.0039	0.2128	100	1490.82	1488.89	6.0007	K.ICHDILQLLTDK.L
*		4.7485	0.3236	100	1491.93	1488.89	7.04324	K.ICHDILQLLTDK.L
*		5.6695	0.3459	100	1944.69	1940.2	6.68924	K.ICHDILQLLTDKLIPK.T
*		3.4053	0.3251	100	1375.72	1373.66	6.15389	R.YISEFSGEEGKK.Q
*		3.8118	0.3723	100	1376.47	1373.66	7.04838	R.YISEFSGEEGKK.Q
*		4.3129	0.2775	99.9	1495.17	1494.72	6.23019	K.KQAADQAQESYQK.A
*		4.0262	0.3309	100	1725.9	1722.87	7.24402	K.ATETAEAELPSTHPIR.L
*		4.8953	0.4201	100	1722.25	1722.87	7.66351	K.ATETAEAELPSTHPIR.L
*		3.6922	0.4068	99.8	1723.62	1722.87	7.29331	K.ATETAEAELPSTHPIR.L
*		7.143	0.6304	100	2225.55	2221.99	12.6355	K.RAFDDAITEFDNVSEDSYK.D
*		4.2869	0.4018	99.9	2224.23	2221.99	7.01711	K.RAFDDAITEFDNVSEDSYK.D
*		2.8169	0.3905	99.7	2256.75	2253.83	5.72601	K.RAFDDAITEFDNVSEDS(ph)Y(ph).K
*		4.8048	0.4687	100	3398.31	3392.63	7.61075	K.RAFDDAITEFDNVSEDSYKDSTLIMQLLR.D
*		9.4966	0.509	100	3396.36	3392.63	11.1884	K.RAFDDAITEFDNVSEDSYKDSTLIMQLLR.D
*		7.8436	0.5882	100	2070.49	2065.89	12.6696	R.AFDDAITEFDNVSEDSYK.D
*		5.3152	0.1957	99.8	3240.31	3236.53	8.50629	R.AFDDAITEFDNVSEDSYKDSTLIMQLLR.D
*		6.5248	0.5777	100	3239.91	3236.53	10.4324	R.AFDDAITEFDNVSEDSYKDSTLIMQLLR.D
*		4.1168	0.1396	98	3243.83	3245.46	4.93329	A.FDDAIT(ph)EFDNVSEDSYKDSTLIMQLLR.D
*		3.29	0.2022	99.5	1191.8	1189.66	4.3501	K.DSTLIMQLLR.D
*		3.698	0.1587	99	1190.49	1189.66	3.73009	K.DSTLIMQLLR.D
20.m00005	dense granule protein 7	24	0.43	249	27395	5.2
*		4.268	0.4597	99.9	2807.19	2806.38	6.96432	R.IRNSDFFDGQAPVDSLRPTNAGVDSK.G
*		4.5964	0.441	100	2540.95	2537.19	7.06188	R.NSDFFDGQAPVDSLRPTNAGVDSK.G
*		3.5745	0.3916	100	1321.78	1320.57	6.51777	K.GTDDHLTTSMDK.A
*		7.5528	0.5059	100	2291.81	2288.08	11.332	K.GTDDHLTTSMDKASVESQLPR.R
*		6.6974	0.4747	100	2140.93	2139.99	7.80441	R.REPLETEPDEQEEVHFR.K
*		4.5733	0.4578	100	2139.54	2139.99	8.94255	R.REPLETEPDEQEEVHFR.K
*		5.8506	0.5098	100	2137.69	2136.93	9.60803	R.SDAEVTDDNIYEEHTDRK.V
*		2.5717	0.1929	96.5	982.213	978.598	3.98899	R.SFKDLLKK.L
*		3.6113	0.1847	99.7	1837.94	1837.96	6.61086	K.KLALPAVGMGASYFAADR.I
*		4.4222	0.3413	100	1841.77	1837.96	5.76301	K.KLALPAVGMGASYFAADR.I
*		3.2928	0.3481	98.8	1838.55	1837.96	5.66045	K.KLALPAVGMGASYFAADR.I
*		3.7979	0.5004	100	1710.03	1709.87	8.42369	K.LALPAVGMGASYFAADR.I
*		5.4388	0.4838	100	1713.45	1709.87	11.1434	K.LALPAVGMGASYFAADR.I
583.m00626	hypothetical protein	20	0.429	219	24708	5
*		3.1961	0.3529	99.8	1502.29	1501.7	6.56559	K.ELTDHIDAAHKHD.P
*		3.3293	0.1612	97.7	1301.33	1301.69	7.19054	R.THDKMVTTLQK.I
*		5.5893	0.5175	100	2927.97	2925.51	8.26789	K.IYSNVPREEINDQLQAVMSLLEHVK.Q
*		7.2216	0.4364	100	2927.7	2925.51	8.01117	K.IYSNVPREEINDQLQAVMSLLEHVK.Q
*		5.3369	0.5272	100	3169.68	3168.6	6.53728	K.IYSNVPREEINDQLQAVMSLLEHVKQD.P
*		6.9783	0.4897	100	3828.72	3822.92	7.88264	K.IYSNVPREEINDQLQAVMSLLEHVKQDPNMSPK.Q
*		5.1798	0.5436	100	2096.87	2096.07	8.66913	R.EEINDQLQAVMSLLEHVK.Q
*		4.0997	0.3476	99.9	2997.71	2993.47	5.87453	R.EEINDQLQAVMSLLEHVKQDPNMSPK.Q
*		5.3197	0.4997	100	2998.56	2993.47	7.60542	R.EEINDQLQAVMSLLEHVKQDPNMSPK.Q
*		6.6808	0.5066	100	2211.05	2206	10.1383	K.TAHQLGMPLTPDMYEDMQK.H
*		3.4317	0.3213	98.3	2207.37	2206	4.68672	K.TAHQLGMPLTPDMYEDMQK.H
*		5.7867	0.4477	100	2025.85	2022.01	8.0567	K.LFQYIAPGGLDEEKAEEL.-
583.m05418	DnaJ domain-containing protein	50	0.425	426	47449	6.8
*		4.1022	0.2991	99.9	1971.25	1969.03	6.62085	K.FYEILEVDRTASVADIK.K
*		2.6103	0.3471	99.5	1307.33	1306.66	5.22355	R.AYEVLSDPEKR.R
*		3.6316	0.3818	99.9	3400.89	3397.54	5.40416	R.RIYDDHGEEGLENGGAGADPTDIFDLFFGGGR.R
*		7.2007	0.455	100	3401.25	3397.54	7.55777	R.RIYDDHGEEGLENGGAGADPTDIFDLFFGGGR.R
*		5.2748	0.3707	99.8	3558.45	3553.64	6.68592	R.RIYDDHGEEGLENGGAGADPTDIFDLFFGGGRR.A
*		5.1105	0.4017	100	3246.57	3241.43	7.14674	R.IYDDHGEEGLENGGAGADPTDIFDLFFGGGR.R
*		8.3041	0.4127	100	3244.59	3241.43	8.56478	R.IYDDHGEEGLENGGAGADPTDIFDLFFGGGR.R
*		5.4057	0.4507	100	3399.24	3397.54	5.47603	R.IYDDHGEEGLENGGAGADPTDIFDLFFGGGRR.A
*		3.1296	0.2461	98.3	2284.45	2283.07	5.17432	E.GLENGGAGADPTDIFDLFFGGGR.R
*		5.1343	0.3733	100	1442.53	1441.71	9.74546	D.PTDIFDLFFGGGR.R
*		2.9722	0.3772	100	1077.76	1077.56	7.16064	K.KGEDIVSAMK.V
*		5.8883	0.4247	100	3585.21	3581.84	6.7017	K.VIFRGDADERPNEIPGDVIFILEQQEHAVFK.R
*		4.8481	0.448	100	3068.01	3066.52	6.93883	R.GDADERPNEIPGDVIFILEQQEHAVFK.R
*		5.1913	0.3964	99.8	3224.55	3222.62	6.51429	R.GDADERPNEIPGDVIFILEQQEHAVFKR.R
*		2.9428	0.1887	98.1	1416.14	1414.87	4.78258	K.KISLLESLCGFK.F
*		5.1372	0.3758	100	1417.55	1414.87	6.26017	K.KISLLESLCGFK.F
*		3.1293	0.2666	99.6	1057.57	1057.58	5.18518	K.FVLTHLDGR.Q
*		4.613	0.4898	100	2250.91	2246.31	7.67353	R.QLLIQSPPGTVTKPDAVQIIK.G
*		3.8959	0.3563	99.2	3980.22	3977.98	7.33416	K.SLSQILPKPTEAVMVSEDDPHVEVHVAEPVDPDELR.N
25.m00203	thioredoxin, putative	23	0.422	424	47700	8.3
*		5.0491	0.5459	100	2439.21	2437.23	9.38205	K.IRIDPMTHDVALVTQQNWDGK.V
*		3.4022	0.298	99.6	2896.29	2893.62	4.91805	K.LCTDQNVSSYPTILIFPPLPLPPYK.F
*		5.9957	0.4025	100	2260.99	2257.21	7.44257	K.AVGPLIPSSVIIPTDMKDFEK.A
*		2.5597	0.3072	99	1083.57	1081.58	5.81839	K.AMATHVQVPK.V
*		3.3193	0.3719	99.9	1084.75	1081.58	7.10699	K.AMATHVQVPK.V
*		2.8899	0.2014	97.5	1232.39	1230.72	4.73573	K.FQVIPELTKR.S
*		5.1161	0.5681	100	3009.69	3006.4	8.3303	R.ELTAEETDMLEALKYQYDSGKGPDFR.F
*		2.6955	0.2386	95.6	2547.33	2553.3	4.622	T.GFRDLFAMESYPSVVVFNPHLK.T
*		4.9416	0.4597	100	2192.91	2193.11	10.3658	R.DLFAMESYPSVVVFNPHLK.T
*		3.9412	0.4015	99.8	2362.53	2360.23	6.63344	R.FTKLDADEHLSKESIASLLDK.I
*		5.5269	0.4498	100	3048.17	3045.59	9.15336	R.FTKLDADEHLSKESIASLLDKISSGNAR.F
*		8.4869	0.5643	100	3051.03	3045.59	10.7085	R.FTKLDADEHLSKESIASLLDKISSGNAR.F
*		5.8546	0.4898	100	2670.99	2669.37	9.57197	K.LDADEHLSKESIASLLDKISSGNAR.F
*		6.0043	0.4474	100	2670.96	2669.37	7.54453	K.LDADEHLSKESIASLLDKISSGNAR.F
*		4.385	0.3824	99.8	1983.3	1981.01	6.05582	K.MPSFVDRKEETEKKEK.A
55.m05067	10 kDa heat shock protein, mitochondrial, putative	6	0.414	157	17134	8.5
*		3.1711	0.2142	97.4	2177.59	2179.96	4.40382	S.T(ph)MRNNNNLSLRSSAIET(ph)V.P
*		2.929	0.3212	99.7	1162.85	1162.61	4.93522	K.SGLFLPDSAQK.N
*		3.2697	0.2059	97.4	2612.83	2612.39	4.3494	K.TGEFIPPCVQVGQTVVVPEYGGMK.V
*		3.5239	0.2823	100	1493.44	1492.75	7.37597	K.VVIDEQEMQVFR.S
*		4.1069	0.4339	100	1492.85	1492.75	8.67105	K.VVIDEQEMQVFR.S
55.m00221	40s ribosomal protein S14, putative	8	0.41	156	16302	10.3
*		4.8459	0.3806	100	2396.75	2396.13	8.89092	K.VKADRDESSPYAAMMAAADVAAR.C
*		5.4203	0.48	100	2399.76	2396.13	8.01533	K.VKADRDESSPYAAMMAAADVAAR.C
*		2.7409	0.2453	98.3	1361.76	1360.84	4.5702	R.CKELGISAVHVK.V
*		2.7661	0.2134	95.6	1271.31	1269.69	5.11073	R.SKTPGPGAQSALR.A
*		3.7992	0.434	100	1770.85	1769.94	8.18841	R.IGRIEDVTPIPTDSTR.R
49.m00052	nucleosome assembly protein-related	20	0.409	433	48587	4.7
*		5.2219	0.4606	100	4596.57	4593.28	7.9057	K.DGAPAAPGVSDIELISNRLEAVTIDNKSEEENEILSSLSPEQR.R
*		3.6669	0.3922	99.8	1966.29	1965	6.46162	R.AVEDLQALQAKHDELER.A
*		7.2279	0.4293	100	2457.15	2453.24	7.87038	K.DSANPSAQAGTPAVPAFWMNCLK.Q
*		4.6249	0.4018	99.9	4537.83	4533.2	6.67907	K.QNSTLAELVEEHDAPILEHLENISCEYFTPEEQTELER.A
*		4.0924	0.3385	99.3	4294.71	4291.1	6.5894	N.STLAELVEEHDAPILEHLENISCEYFTPEEQTELER.A
*		3.3016	0.3382	100	1830.92	1829.89	6.52333	R.LVFDFSPNEFFTPNR.L
*		5.6859	0.4983	100	1833.75	1829.89	7.86217	R.LVFDFSPNEFFTPNR.L
*		2.8638	0.3744	99.9	944.013	943.484	8.51079	R.HGAELTSTK.S
*		6.2033	0.4529	100	3795.93	3792.71	7.8925	R.TVEEVVDNESFFNFFTDHEIPSEEKIETMSDK.Q
72.m00406	enhancer of rudimentary, putative	5	0.406	101	11808	6.9
*		4.1234	0.3468	99.9	2797.83	2794.46	4.8714	R.TYVDYESVPLALDGVCQLYEQALK.A
*		6.0381	0.4505	100	2048.89	2048	9.75456	K.NITYDVNDLFSYIDSLR.D
42.m00069	elongation factor 1-beta, putative	50	0.405	328	36049	5.2
*		3.1597	0.3219	99.9	966.373	965.505	6.15357	K.LNEYLASR.S
*		6.2295	0.511	100	1967.57	1963.96	10.157	R.SFITGYSATQDDAIIFSK.L
*		8.0677	0.4777	100	3580.26	3578.69	10.6686	K.GELSAEKPKKEEDDDDIDLFGEDDADKEAVKK.L
*		6.4405	0.5924	100	2233.43	2231.17	11.8813	K.SSLVIEVKPADAETSLDEISK.L
*		3.6113	0.2435	99.3	1561.49	1558.85	6.25028	K.EIKIEGVTWGEAVK.K
*		2.352	0.2691	96.6	1123.83	1121.67	5.3003	K.KVPVAFGLYK.L
*		2.0192	0.3106	95.6	1123.11	1121.67	4.53458	K.KVPVAFGLYK.L
*		3.4076	0.3489	99.8	3479.49	3473.53	6.51119	K.RQEGDDEEEDEDEETYGLVQSAEIVSFNKL.-
*		5.9132	0.5621	100	3476.91	3473.53	9.12986	K.RQEGDDEEEDEDEETYGLVQSAEIVSFNKL.-
52.m00027	hypothetical protein	9	0.405	153	16382	9.3
*		4.66	0.3711	100	2660.45	2659.36	6.44287	K.RNEAALEMLKDAGPQAVTYQQVAR.L
*		7.8109	0.4813	100	2663.25	2659.36	9.62205	K.RNEAALEMLKDAGPQAVTYQQVAR.L
*		6.9422	0.4159	100	2613.41	2609.39	9.21403	R.KHSAELEQEATKLEGLKDQLVSR.L
*		6.3375	0.5521	100	2483.31	2481.29	10.9888	K.HSAELEQEATKLEGLKDQLVSR.L
*		6.4848	0.4937	100	1718.81	1717.93	8.08438	R.KSFQQTIAQALQAQR.G
*		4.0424	0.2342	98.9	1719.03	1717.93	5.01893	R.KSFQQTIAQALQAQR.G
*		4.2549	0.2398	99.7	1590.67	1589.84	6.08	K.SFQQTIAQALQAQR.G
65.m00001	nucleoside-triphosphatase I	36	0.401	628	69156	6.3
*		2.5868	0.2315	97.3	1413.98	1413.76	4.57565	R.SIDPDSIQLIGAGK.R
*		3.4593	0.2695	99.3	2735.25	2734.35	5.31229	R.VVLEEWLDTYAGKDWESRPVDAR.L
*		3.8751	0.3367	100	1662.85	1660.85	5.83649	R.LLFQYVPQMHEGAK.K
*		4.6459	0.3211	100	1663.75	1660.85	5.55569	R.LLFQYVPQMHEGAK.K
*		4.5412	0.2885	99.9	2434.01	2430.28	6.64408	K.KLMQLLEEDTVAILDSQLNEK.Q
*		4.0048	0.2196	96.4	2431.53	2430.28	6.42612	K.KLMQLLEEDTVAILDSQLNEK.Q
*		3.4672	0.3526	99.8	3114.91	3109.65	7.21261	R.NDLAGVVEVGGASAQIVFPLQEGTVLPSSVR.A
*		5.9885	0.4212	100	2103.73	2101.18	7.70742	R.LKPLATYCSVNNPEISFK.V
*		4.8016	0.243	99.5	2101.44	2101.18	5.94914	R.LKPLATYCSVNNPEISFK.V
*		3.0394	0.1901	96.4	1470.65	1469.76	4.418	R.ENSIDPTKPLAER.M
*		4.0617	0.2567	99.7	2173.29	2169.2	5.91398	E.GTGNFDKCVSQVESILVAPK.L
*		2.8572	0.2318	97.2	1449.57	1449.88	4.50113	K.CVSQVESILVAPK.L
*		3.5915	0.259	99.4	2207.93	2203.96	4.70249	K.LPLPANIEAASS(ph)GFES(ph)VDQV.F
*		6.8118	0.4247	100	2351.83	2347.19	8.63108	K.LPLPANIEAASSGFESVDQVFR.F
*		3.379	0.3412	99.8	2253.67	2251.18	5.22818	R.FASSTAPMIVTGGGMLAAINTLK.D
*		2.7103	0.3459	99.5	1596.77	1595.72	6.53947	R.SDFSGDVEELAEAAR.E
*		6.1087	0.4565	100	1598.53	1595.72	8.04098	R.SDFSGDVEELAEAAR.E
*		4.7114	0.412	99.9	2837.67	2836.41	7.04262	R.SDFSGDVEELAEAAREFCSSEVIIR.T
*		4.0245	0.4509	100	1282.27	1280.7	7.76912	R.TDGPVIQLPNAR.G
*		5.8966	0.3985	100	1874.43	1872.91	8.85702	R.HMAAGENQPSFIKWEK.S
59.m03661	cell division protein 48, putative	103	0.397	802	88323	5.1
*		4.0799	0.284	99.8	2125.77	2124.12	5.62881	R.LIVEEAINDDNSVVALNPAK.M
*		4.3043	0.2373	99.7	2492.01	2490.32	5.74339	K.MRHDTVCVVLADQDLDEGKIR.L
*		4.7197	0.1803	98	2489.97	2490.32	4.50715	K.MRHDTVCVVLADQDLDEGKIR.L
*		3.0405	0.1526	97.9	947.673	947.567	5.03654	R.KGDLFLVR.G
*		2.4374	0.4235	99.7	1144.77	1144.64	7.18669	R.GVLLYGPPGSGK.T
*		3.4013	0.42	100	1145.23	1144.64	8.0975	R.GVLLYGPPGSGK.T
*		4.1105	0.4765	100	2246.07	2242.12	6.84898	K.AVANETGAFFFLINGPEVMSK.M
*		4.0412	0.3967	100	2790.85	2787.46	7.24681	R.RAFEEAEKNAPAIIFIDEIDSIAPK.R
*		7.7272	0.5445	100	2793.21	2787.46	10.5462	R.RAFEEAEKNAPAIIFIDEIDSIAPK.R
*		6.5614	0.5206	100	2633.91	2631.36	8.33495	R.AFEEAEKNAPAIIFIDEIDSIAPK.R
*		4.0105	0.3396	100	1828.26	1826.99	6.6138	K.NAPAIIFIDEIDSIAPK.R
*		6.0114	0.5407	100	1828.57	1826.99	8.83667	K.NAPAIIFIDEIDSIAPK.R
*		5.0253	0.4645	100	1576.61	1572.91	9.12389	R.RVVSQLLTLMDGLK.G
*		2.5434	0.3175	98.9	1418.34	1416.81	5.55856	R.VVSQLLTLMDGLK.G
*		4.576	0.5189	100	1417.31	1416.81	8.79753	R.VVSQLLTLMDGLK.G
*		3.4073	0.4117	99.9	1632.53	1629.94	6.00923	R.VVSQLLTLMDGLKGR.G
*		2.2145	0.2771	95.3	1925.45	1924.01	4.93976	R.EIDIGVPDDNGRLEILR.I
*		7.8741	0.4832	100	3657.63	3654.99	9.07363	K.LANDVKLEELAANTHGFVGADLAQLCTEAALSCI.R
*		4.5254	0.3232	99.6	3815.01	3811.09	4.54784	K.LANDVKLEELAANTHGFVGADLAQLCTEAALSCIR.E
*		4.5187	0.3884	99.9	2502.57	2497.29	6.17648	R.ETVVEVPNVKWDDIGGLEDVKR.N
*		5.9623	0.5102	100	2265.01	2260.13	8.80861	R.NLQEMILYPIDHPEKYEK.F
*		6.578	0.3916	100	2151.29	2146.13	7.86764	R.AASPCVLFFDELDSIGTQR.G
*		4.4077	0.4094	100	2892.15	2890.35	6.50983	R.GNSLGDAGGAGDRVMNQMLTEIDGVGPMK.N
*		6.0015	0.4471	100	2895.84	2890.35	8.54994	R.GNSLGDAGGAGDRVMNQMLTEIDGVGPMK.N
*		3.3818	0.2975	100	1739.38	1736.99	4.92363	R.LDQLIYIPLPDLPAR.I
*		4.5602	0.3303	100	1740.59	1736.99	6.81961	R.LDQLIYIPLPDLPAR.I
*		3.12	0.207	96.9	1615.61	1615.85	4.65359	K.TAGFSGADLAELCQR.A
*		2.7822	0.3682	100	1214.56	1214.63	6.28741	R.KHFEEGLAGAR.R
*		3.3171	0.2809	99.7	1216.25	1214.63	5.10241	R.KHFEEGLAGAR.R
*		3.5437	0.1891	98.2	1674.29	1673.81	5.39396	R.SVSQTDLTKYDNFR.M
80.m00008	Hsp20/alpha crystallin domain-containing protein	19	0.397	272	29649	5.8
*		2.4009	0.3063	97.4	1277.63	1277.69	5.37322	R.VTTIPGGTTTTTK.T
*		5.5359	0.4167	100	3707.64	3705.82	6.36907	R.SVPVTTTTSSFAASSCGTTTGPTTSATDFAFDDLKR.Y
*		4.4691	0.3918	100	1713.08	1710.89	7.32935	K.HLIASGQATWEDVKR.Y
*		5.8977	0.5124	100	1711.43	1710.89	11.795	K.HLIASGQATWEDVKR.Y
*		4.4263	0.3553	99.9	1711.89	1710.89	7.11939	K.HLIASGQATWEDVKR.Y
*		3.5834	0.3578	100	1393.89	1390.8	6.52737	R.LVLLFDLPGFEK.K
*		4.2701	0.3298	100	1392.51	1390.8	6.6421	R.LVLLFDLPGFEK.K
*		2.9289	0.2515	99.3	1521	1518.89	5.70384	R.LVLLFDLPGFEKK.D
*		4.5296	0.3466	100	1520.75	1518.89	7.61514	R.LVLLFDLPGFEKK.D
*		2.7164	0.2426	96.1	2042.23	2040.1	4.59978	K.DVEIELDKGALAISGERPK.L
*		3.8925	0.4443	99.8	2627.82	2626.39	6.21507	K.DVEIELDKGALAISGERPKLEESK.L
*		2.9833	0.205	99.3	924.113	923.441	6.10687	R.SFGFFYR.K
41.m00030	serine/threonine protein phosphatase, putative	13	0.394	325	36117	5.7
*		5.5172	0.3978	100	1818.79	1816.04	7.2241	R.VVSFGIIADPQLGMLKK.N
*		2.794	0.2917	98.4	2544.69	2542.29	4.28339	R.QNPAFIIVLGDLVQAFPEDEGNR.L
*		3.927	0.3508	99.2	3654.51	3653.78	6.3295	R.QTLQSFSGDVPVLIVAGNHDVGNAPTEQNLDDFR.A
*		3.6281	0.2832	99.6	2591.05	2591.28	5.65831	V.PVLIVAGNHDVGNAPTEQNLDDFR.A
*		2.7088	0.2158	98.1	1827.63	1827.83	5.98191	N.HDVGNAPTEQNLDDFR.A
*		5.0366	0.4454	100	1886.03	1885.85	8.55621	R.ALWGDDYYSFDLGHAR.G
*		5.9727	0.5271	100	2255.33	2253.19	10.8486	D.PGLEQVVTSATGLPLGDAPAGFR.M
*		6.0351	0.4469	100	1826.05	1825.91	7.54795	K.HEFFALLESHIPEEK.C
*		4.523	0.4976	100	1826.88	1825.91	8.30426	K.HEFFALLESHIPEEK.C
50.m05665	hypothetical protein	7	0.393	229	24712	9.6
*		3.3159	0.3418	99.9	1061.27	1060.62	6.82526	R.APDGPLLHIK.A
*		4.9712	0.3243	99.8	4154.64	4155.86	6.60898	G.GGS(ph)DIIQAAS(ph)T(ph)ASTAAASTAPAPAAAGAAASPGAAAPVPERPMR.R
*		5.2415	0.5216	100	2196.43	2196.17	8.92752	K.VLVITVNNPQPTTYNFTFK.S
*		6.0529	0.4477	100	2037.05	2032.98	7.73667	K.SPGERESWQEQIQSLMK.F
38.m00011	phosphoserine aminotransferase, putative	20	0.384	437	48330	5.4
*		2.6989	0.2231	96.2	1385.61	1383.7	4.3602	R.GCGMSVLEMSHR.G
*		4.2518	0.4336	99.9	4265.94	4261.07	7.04332	K.ANGFVDLPPVSEWTLNPNAAYVHYCDNETVYGVEFPR.T
*		4.9089	0.4755	100	1924.39	1922.11	7.64297	K.NIGPAGVTIVIARDDILGK.E
*		4.7755	0.4338	100	2359.93	2357.13	7.4139	K.NADSALNTPPVFSMYMVGLMAK.Y
*		6.6825	0.4398	100	2180.69	2179.15	8.0623	K.KIYDAIEESDFFVCPVAR.D
*		5.0157	0.3104	100	2711.53	2711.24	6.87564	R.FSVVGPSLGEEYEREEEGGEQAGGAK.K
*		3.0652	0.3612	96.8	2712.84	2711.24	6.19956	R.FSVVGPSLGEEYEREEEGGEQAGGAK.K
*		4.2852	0.4619	99.8	3706.89	3704.72	6.62679	R.VSLYTGMPMEGVEALVQFMKEFAEENGDASPEAK.K
50.m00069	thioredoxin, putative	19	0.383	428	46976	6.7
*		5.3318	0.4617	100	1560.51	1559.79	8.04974	R.DAASLIEFAVMHAGK.L
*		4.9712	0.4651	100	1602.65	1600.85	8.51386	R.LAGKIDAGTDAKPSEK.A
*		4.5872	0.3173	99.6	3083.4	3080.47	5.24632	K.AGSPEKETSDVIELTDGNFNQLVMKDDK.S
*		2.3225	0.284	96.8	1499.73	1499.81	4.94926	K.ALAPTWEEVATALK.G
*		3.5256	0.4309	100	1500.47	1499.81	7.73075	K.ALAPTWEEVATALK.G
*		2.6741	0.322	99.3	1045.6	1045.59	6.87205	K.VGKVDATVEK.V
*		3.0822	0.4254	100	980.073	979.557	6.62012	K.VLASTYGIR.G
*		3.2175	0.255	99.2	1294.69	1293.68	5.32898	K.SVGLVKDYEGAR.T
*		3.4904	0.2955	99.6	2199.67	2197.29	4.76035	K.ACGDQLCVLAFLPHILDSK.T
*		6.226	0.5268	100	2069.77	2069.05	8.55066	R.GDFSQESINTFLTQLLAGK.A
*		5.36	0.3809	100	2909.39	2904.54	7.27319	R.GDFSQESINTFLTQLLAGKAPISELPK.N
*		5.236	0.4799	100	2907.48	2904.54	8.78919	R.GDFSQESINTFLTQLLAGKAPISELPK.N
*		2.2214	0.2906	96.1	1644.73	1644.78	5.81705	R.AWDGKDEELPKDEL.-
59.m00089	dense granule protein 1 / major antigenp24	45	0.379	190	20225	4.2
*		3.694	0.1877	99.7	1889.71	1886.93	5.00227	R.ALNKGETVEEAIEDVAQA.E
*		3.9403	0.1929	98.8	1888.85	1886.93	4.50665	R.ALNKGETVEEAIEDVAQA.E
*		5.9845	0.471	100	2018.43	2015.98	8.68071	R.ALNKGETVEEAIEDVAQAE.G
*		6.5656	0.4514	100	2189.23	2186.08	9.08116	R.ALNKGETVEEAIEDVAQAEGL.N
*		3.8577	0.1637	98	2304.75	2300.13	5.33505	R.ALNKGETVEEAIEDVAQAEGLN.S
*		5.236	0.4579	100	2391.17	2387.16	9.53383	R.ALNKGETVEEAIEDVAQAEGLNS.E
*		5.7965	0.4322	100	2649.27	2644.26	8.60969	R.ALNKGETVEEAIEDVAQAEGLNSEQ.T
*		4.7407	0.2984	99.4	2645.67	2644.26	6.39715	R.ALNKGETVEEAIEDVAQAEGLNSEQ.T
*		6.9316	0.4706	100	2861.53	2858.39	8.29782	R.ALNKGETVEEAIEDVAQAEGLNSEQTL.Q
*		3.1936	0.1724	95.2	3176.83	3179.5	4.30726	R.ALNKGETVEEAIEDVAQAEGLNSEQT(ph)LQL.E
*		6.3134	0.5104	100	3776.76	3770.85	10.0301	R.ALNKGETVEEAIEDVAQAEGLNSEQTLQLEDAVSAV.A
*		4.7593	0.3387	99.8	3844.11	3841.88	8.36418	R.ALNKGETVEEAIEDVAQAEGLNSEQTLQLEDAVSAVA.S
*		5.3045	0.3971	99.8	4130.91	4127.05	6.7954	R.ALNKGETVEEAIEDVAQAEGLNSEQTLQLEDAVSAVASVV.Q
*		4.7287	0.2416	98.9	4748.55	4744.26	4.61063	R.ALNKGETVEEAIEDVAQAEGLNSEQTLQLEDAVSAVASVVQDEMN.V
*		2.3029	0.29	96.8	1186.73	1186.63	5.88399	N.VIDDVQQLEK.D
*		3.8647	0.3004	99.9	1187.43	1186.63	7.07156	N.VIDDVQQLEK.D
*		5.2933	0.3387	100	1927.31	1927.05	6.97197	N.VIDDVQQLEKDKQQLK.D
*		6.116	0.5085	100	3032.58	3030.57	8.39206	N.VIDDVQQLEKDKQQLKDDIGFLTGER.E
*		4.6278	0.4972	100	1993.04	1992	8.48114	K.DKQQLKDDIGFLTGERE.-
*		6.7051	0.549	100	1995.67	1992	10.0395	K.DKQQLKDDIGFLTGERE.-
*		5.8128	0.4552	100	1992.84	1992	9.69754	K.DKQQLKDDIGFLTGERE.-
*		3.3573	0.416	100	1252.21	1251.59	8.05548	K.DDIGFLTGERE.-
31.m00928	hypothetical protein	4	0.377	191	20791	6.5
*		3.6142	0.1102	99.1	1404.63	1402.72	5.2141	A.EEHFAVFSTCR.T
*		2.9771	0.4178	99.9	2717.29	2713.46	5.9279	R.ILVHSGDSVTIQCPGAIASNPQDVSK.Y
*		2.5027	0.327	98.2	2592.01	2591.19	5.91377	K.ATYQTMFPIAPPDFQFWSGGDSK.S
*		3.7465	0.2771	99.8	1361.93	1360.78	6.30775	K.SNYGILKIPEVK.D
27.m00119	40s ribosomal protein S6, putative	29	0.375	256	28956	10.8
*		2.9383	0.2861	99.5	1285.76	1284.67	6.9373	K.LNLANPQAGMQK.T
*		2.9402	0.2013	98.7	1022.29	1021.61	5.17237	K.KLLPFFEK.R
*		3.6384	0.4096	100	2165.59	2162.02	6.28147	R.MGAEVAGDSIGDEFKGYIFR.I
*		4.5942	0.3605	99.9	2163.3	2162.02	6.03522	R.MGAEVAGDSIGDEFKGYIFR.I
*		3.227	0.0379	95.1	1709.04	1707.04	3.93229	R.GSIVGPDLAVLNLVLVK.K
*		6.3487	0.5131	100	1709.93	1707.04	9.48975	R.GSIVGPDLAVLNLVLVK.K
*		3.5967	0.2478	99.3	1737.45	1736.93	5.51096	K.KGPETIPGLTDAERPR.R
*		3.7113	0.344	100	1464.85	1462.8	5.65826	R.KLFNLSKDQDVR.K
*		3.8218	0.3882	100	1461.93	1462.8	6.27036	R.KLFNLSKDQDVR.K
*		3.4822	0.2568	99.6	1335.65	1334.71	5.73496	K.LFNLSKDQDVR.K
*		3.0806	0.3136	99.7	1331.55	1330.71	5.40227	K.DVLSAYKHELR.K
57.m00005	ribosomal protein L32, putative	6	0.373	134	15617	11
*		3.2992	0.3471	99.8	1728.61	1728.84	5.26512	K.FKGTNTMPNIGYGSNK.K
*		4.6534	0.4145	100	1327.45	1326.71	7.19732	K.DIELLLMHNTK.F
*		4.2935	0.3893	100	1318.53	1315.68	7.65452	K.FAAEIAHNISSR.K
*		3.0814	0.3572	100	1256.03	1254.72	7.51113	R.ADQLNVLVLNR.S
*		3.4061	0.3712	99.9	1254.81	1254.72	6.9912	R.ADQLNVLVLNR.S
59.m03592	inhibitor-1 of protein phosphatase type 2A	27	0.371	283	31931	4.2
*		2.6313	0.2943	99.3	1201.97	1201.61	5.39274	R.ERVEHWFAK.R
*		2.5949	0.2277	97.4	1202.37	1201.61	4.93608	R.ERVEHWFAK.R
*		4.83	0.4595	100	1503.51	1502.75	7.21053	K.AAGEEMVELILDGR.Q
*		3.5175	0.236	100	1313.74	1313.67	6.84334	K.SVSHEASDLLQK.L
*		6.2017	0.4427	100	2357.81	2355.22	7.02086	K.FTCNQTGLHSVEGFPVMPSVK.T
*		4.3695	0.3473	99.8	2357.4	2355.22	5.77997	K.FTCNQTGLHSVEGFPVMPSVK.T
*		4.4097	0.3951	100	1912.34	1910.02	6.87137	K.TLELTDNHISGGLEALVK.S
*		5.6116	0.51	100	1909.89	1910.02	7.41333	K.TLELTDNHISGGLEALVK.S
*		8.0045	0.4601	100	3673.62	3667.88	8.42169	R.TFEVLEPLKDLCNLEHLGLDMSPISNQSEYR.Q
44.m00005	peroxisomal catalase	55	0.369	502	57298	7.2
*		5.5001	0.4684	100	1728.71	1726.82	7.68319	K.GGGAFGYFEVTHDITR.F
*		2.4702	0.3325	98.9	1384.79	1384.63	6.34228	R.FSTVAGESGSADTR.R
*		5.3595	0.4925	100	2538.61	2536.16	9.88215	K.FYTEEGNWDMVGNNTPIFFVR.D
*		4.008	0.3642	100	1560.96	1559.82	6.69609	R.DAIKFPDFIHTQK.R
*		4.2858	0.407	100	1560.51	1559.82	7.64381	R.DAIKFPDFIHTQK.R
*		4.4959	0.4022	100	1561.29	1559.82	7.88856	R.DAIKFPDFIHTQK.R
*		2.5546	0.2331	98.2	1132.74	1132.58	5.55784	K.FPDFIHTQK.R
*		3.1117	0.3548	99.9	1133.45	1132.58	6.50367	K.FPDFIHTQK.R
*		2.538	0.3417	99.3	1278.63	1278.57	6.10202	R.HMNGYGSHTFK.F
*		2.5372	0.2324	97.8	891.413	891.493	4.98566	R.DLFNAIAK.R
*		6.0065	0.5861	100	3856.71	3854.84	9.02733	R.LVLDRNPENYFQDVEQAAFAPAHMVPGIEPSEDR.M
*		5.6772	0.528	100	3697.5	3695.76	9.09532	R.NAAVSGTTTVSGTVACHPQEHPNSDFEQPGNFYR.T
*		5.3134	0.3573	100	2250.75	2247.21	6.49354	R.TVLSEPEREALIGNIAEHLR.Q
*		6.0192	0.3959	100	2252.7	2247.21	7.06123	R.TVLSEPEREALIGNIAEHLR.Q
*		2.6774	0.1532	95.1	1336.73	1335.74	5.36967	R.EALIGNIAEHLR.Q
*		4.1375	0.3105	99.9	1336.69	1335.74	6.2957	R.EALIGNIAEHLR.Q
*		3.1807	0.3542	99.8	1483.61	1483.84	5.13385	R.AIGLPTAACYPAKM.-
80.m00063	tryptophanyl-tRNA synthetase, putative	26	0.369	466	52815	9.5
*		3.3879	0.2799	100	1615.77	1614.93	5.51452	M.KFGCSSITPELISR.I
*		4.3502	0.3313	100	1614.55	1614.93	6.20282	M.KFGCSSITPELISR.I
*		3.4117	0.1568	96.9	1487.83	1486.83	4.4085	K.FGCSSITPELISR.I
*		2.9352	0.3206	99.7	1272.88	1272.7	6.16783	R.DLNLLLDSLEK.R
*		3.1215	0.293	99.6	1273.23	1272.7	5.92308	R.DLNLLLDSLEK.R
*		3.4824	0.376	100	1431.15	1428.81	7.09568	R.DLNLLLDSLEKR.Q
*		4.5823	0.3339	100	1432.67	1428.81	6.04481	R.DLNLLLDSLEKR.Q
*		4.1102	0.3424	99.9	2672.33	2671.31	5.78221	R.LASGKREDGPGSEGLSGPGFYLYTGR.G
*		4.5827	0.3299	99.7	2672.67	2671.31	6.12206	R.LASGKREDGPGSEGLSGPGFYLYTGR.G
*		5.2248	0.4626	100	2216.01	2215.04	8.07477	K.REDGPGSEGLSGPGFYLYTGR.G
*		2.0882	0.3368	96.4	1560.62	1560.82	6.83217	R.GPSSEALHIGHLVPF.M
*		4.4065	0.5295	100	1370.33	1368.68	9.59894	R.GLFGFVESDNVGK.S
*		4.3583	0.4899	100	2340.31	2339.19	7.83543	K.SAFPAVQAAPSFPTAFPMIFGGK.K
*		3.4319	0.1803	97.5	1758.39	1755.95	5.96104	R.CLIPQAIDQDPYFR.M
*		4.6419	0.5048	100	3010.41	3009.55	9.03123	R.VKGADLDIDIPFQYLTFILNDDDQLK.E
*		6.2503	0.4086	100	3011.88	3009.55	6.79988	R.VKGADLDIDIPFQYLTFILNDDDQLK.E
*		8.8259	0.5251	100	3567.9	3565.83	10.4875	R.VKGADLDIDIPFQYLTFILNDDDQLKEIGEK.Y
*		5.8375	0.4388	100	3985.5	3985.05	8.05356	R.VKGADLDIDIPFQYLTFILNDDDQLKEIGEKYQK.G
*		6.119	0.4658	100	2783.27	2782.38	7.73892	K.GADLDIDIPFQYLTFILNDDDQLK.E
*		3.718	0.3493	99.9	3341.79	3338.67	7.21097	K.GADLDIDIPFQYLTFILNDDDQLKEIGEK.Y
*		3.37	0.3754	100	1392.87	1392.76	6.85518	K.ELQALVLGHQER.R
*		4.3295	0.349	100	1393.71	1392.76	6.51464	K.ELQALVLGHQER.R
*		2.1045	0.3518	98.1	1034.76	1034.53	7.09676	R.AKVTDDMVR.Q
31.m00922	40S ribosomal protein S15, putative	15	0.367	150	17157	10.2
*		3.4872	0.3532	99.9	1261.35	1260.69	6.8993	R.GVELDKLLDMK.M
*		4.1057	0.3287	100	1166.35	1165.59	7.26122	K.MEDLLELFR.A
*		3.6203	0.3222	100	1890.08	1889.01	6.17072	K.NCAFGEKPEPVNTHLR.D
*		4.924	0.3777	100	1891.39	1889.01	7.32936	K.NCAFGEKPEPVNTHLR.D
*		4.2692	0.3357	100	1978.31	1975.06	7.1293	R.DLVVVPEMIGSVVGVYNGK.Q
*		6.7095	0.5124	100	1977.67	1975.06	11.2531	R.DLVVVPEMIGSVVGVYNGK.Q
42.m00116	adenylate kinase, putative	57	0.366	257	28561	8.5
*		3.1023	0.2829	98.9	2003.05	2000.04	4.46928	R.EGVDLENVATVELLEELK.R
*		3.4558	0.5328	100	1133.63	1133.56	9.83783	R.HAVATGTEYGK.Q
*		3.6463	0.3678	100	1133.93	1133.56	8.94768	R.HAVATGTEYGK.Q
*		6.3204	0.5071	100	2229.73	2227.21	8.79601	K.AKLDAGELVSDEIVLGLIDEK.L
*		2.9869	0.4	99.9	1021.89	1021.55	7.65754	R.GFILDGFPR.N
*		5.7824	0.4885	100	2349.65	2347.23	8.15267	K.NQKLDGVLYFDVPDNILVER.V
*		3.2239	0.3426	99.7	1979.17	1977.03	5.70146	K.LDGVLYFDVPDNILVER.V
*		2.4656	0.3487	99.1	1615.93	1615.82	6.75072	K.VAGLDDVTGEPLHHR.K
*		4.6111	0.4127	100	1619.39	1615.82	7.92211	K.VAGLDDVTGEPLHHR.K
20.m05914	microneme protein 11 (MIC11)	28	0.364	173	18897	5.7
*		4.968	0.1959	99.8	3141.35	3137.58	8.39347	R.ADLLNQVSETVFSLVETTEDDKSAASIVR.G
*		4.8218	0.366	99.7	3140.13	3137.58	6.45112	R.ADLLNQVSETVFSLVETTEDDKSAASIVR.G
*		2.9105	0.215	98.6	1192.77	1190.6	5.9937	T.EDDKSAASIVR.G
*		3.2623	0.325	99.8	1191.45	1190.6	5.13272	T.EDDKSAASIVR.G
*		3.3587	0.2628	99.6	1171.23	1170.75	5.93194	R.SALKEILVAVK.G
*		3.2007	0.1723	98.9	1382.89	1380.8	4.37936	K.AALVDGIRPMLPK.I
*		3.5797	0.2286	99.3	1381.03	1380.8	5.04899	K.AALVDGIRPMLPK.I
*		2.6951	0.3533	99.4	1190.75	1189.69	7.20134	K.IKEVAIDVFR.Q
*		4.1477	0.3888	100	1190.27	1189.69	8.16514	K.IKEVAIDVFR.Q
50.m00067	40S ribosomal protein S8, putative	12	0.356	205	23561	10.7
*		3.6128	0.4619	100	1662.86	1660.9	6.98053	R.LLGVVYNASNNELVR.T
*		5.4753	0.498	100	1664.57	1660.9	8.21817	R.LLGVVYNASNNELVR.T
*		2.9216	0.3474	100	1275.87	1275.69	7.75097	K.NSIVAIDATPFK.A
*		3.9686	0.3519	100	1276.51	1275.69	7.32177	K.NSIVAIDATPFK.A
*		2.4573	0.2877	98.3	1000.71	999.515	6.18766	R.SFYGLDLGK.K
*		2.4095	0.3129	98.8	1000.25	999.515	7.01782	R.SFYGLDLGK.K
*		2.5896	0.2739	99.3	1035.54	1033.62	5.37195	K.HTLCLQNK.H
*		5.0253	0.4198	100	1532.81	1531.78	9.36629	K.LDPLLEEQFNTGR.L
*		4.7887	0.4263	100	1938.43	1933.94	6.98389	R.ADGYILEGEELMFYKR.K
33.m01305	mitochondrial acidic protein mam33, mitochondrial precursor.	34	0.353	283	31444	4.8
*		5.1335	0.4623	100	1737.61	1736.85	7.92542	F.SSEADSSVEAASKDLLK.T
*		5.4708	0.453	100	2364.83	2363.1	8.28068	K.TIQSEIQHEQSTYEQDADLK.K
*		5.4352	0.4668	100	2365.8	2363.1	7.89255	K.TIQSEIQHEQSTYEQDADLK.K
*		7.5641	0.4721	100	2492.89	2491.19	9.46597	K.TIQSEIQHEQSTYEQDADLKK.F
*		6.1669	0.5081	100	3851.52	3846.77	8.54382	K.NAEEKESLNVYPGPYFEDLDDSFQQGLDEWLAK.M
*		3.3613	0.3499	99.8	2735.51	2733.24	6.68381	V.YPGPYFEDLDDSFQQGLDEWLAK.M
*		5.6311	0.4187	100	2571.97	2570.17	7.44418	Y.PGPYFEDLDDSFQQGLDEWLAK.M
*		3.5647	0.2489	99.5	1586.29	1586.8	4.56565	K.MGVDPELCDFIDR.F
*		2.2929	0.2286	96.6	995.43	994.495	5.11876	R.FSVDKENR.E
*		2.6134	0.2836	99.3	1051.01	1050.6	4.58421	R.EYLAWLKK.L
57.m00038	conserved hypothetical protein	6	0.352	230	25697	6.9
*		3.1599	0.3067	100	1297.7	1296.72	6.48068	K.VHAQVQQLFAR.M
*		4.0618	0.4545	100	2697.51	2695.29	7.58246	K.HYPEHLSGFAAIWNADPDLEKER.Q
*		4.9358	0.3189	99.8	2697.36	2695.29	7.45789	K.HYPEHLSGFAAIWNADPDLEKER.Q
*		5.7656	0.5093	100	4004.58	4000.05	9.12302	R.AQKLPTEIAAHFTNAGFDTLETLCTLTSESLDDIEK.F
*		3.7039	0.3434	99.9	1351.99	1351.69	9.01135	R.TFTEDKENLVR.A
39.m00001	actin depolymerizing factor	6	0.347	118	12922	7.8
*		2.9448	0.228	99.1	1277.85	1277.73	6.42967	K.WIVFKIENTK.I
*		3.4335	0.3563	99.9	1280.57	1277.73	6.9315	K.WIVFKIENTK.I
*		2.3846	0.3128	99.1	888.57	887.52	5.29007	K.IVVEKDGK.G
*		3.6483	0.3459	100	1678.07	1676.86	6.81221	K.IVVEKDGKGNADEFR.G
*		4.9387	0.4247	100	1679.35	1676.86	7.85887	K.IVVEKDGKGNADEFR.G
*		3.5305	0.2122	98.5	1961.79	1960.12	4.99461	K.IQFVLWCPDNAPVKPR.M
44.m02735	patatin-like phospholipase domain-containing protein	32	0.346	665	70811	4.6
*		5.4985	0.5248	100	2524.89	2520.13	9.95398	R.GLDNLQGMSGLFDNLGTDSDGEHK.L
*		5.5728	0.4499	100	4117.32	4112.04	7.43514	R.GLDNLQGMSGLFDNLGTDSDGEHKLGNLASLLPNLGMIGK.G
*		3.539	0.4209	100	1613.38	1610.93	7.80592	K.LGNLASLLPNLGMIGK.G
*		4.4103	0.5143	100	1612.23	1610.93	9.37226	K.LGNLASLLPNLGMIGK.G
*		2.8082	0.4244	100	1502.92	1502.77	6.77315	K.GGGDGKEELAELLSK.A
*		5.1063	0.3748	100	1503.55	1502.77	6.57177	K.GGGDGKEELAELLSK.A
*		2.7679	0.2738	97.7	3024.09	3021.37	4.69807	K.DGETPESSPAEAYASDAATADGPEEIILSK.I
*		7.454	0.4783	100	3560.31	3557.78	8.43643	K.KPGDRDADNAAADPFAETNDAGVCHILVLSGGGAR.S
*		2.7729	0.2286	95.6	1642.41	1638.85	5.51618	R.SAFQAGGIVGLAEQYK.A
*		4.8146	0.4656	100	1556.1	1553.83	8.70968	R.HTWTLLPSQLETK.Q
*		4.0905	0.424	100	1554.63	1553.83	7.63934	R.HTWTLLPSQLETK.Q
*		2.8494	0.2874	98.4	2489.47	2488.4	5.29287	R.APVLVAMAATAAIPGTFPPVALPNAK.G
*		2.3202	0.2844	97.6	906.49	906.541	5.30038	F.PPVALPNAK.G
*		5.09	0.3311	100	2883.73	2881.53	5.9813	K.GKLEGMIDGAVNSFLNVLPGVSACQER.V
*		2.3605	0.2793	97.8	1075.19	1074.63	4.71226	K.EKFPALTIR.H
*		6.5018	0.5093	100	2224.37	2224.07	11.1901	R.HVIAPDDTYELAHDLMDLR.S
*		5.807	0.4175	100	2225.88	2224.07	8.09087	R.HVIAPDDTYELAHDLMDLR.S
76.m00007	peptidyl-prolyl isomerase, putative	21	0.346	503	55589	5.6
*		2.6902	0.1839	95	1132.25	1131.65	4.73565	K.FIIGEGQVIR.G
*		4.4271	0.5132	100	1525.47	1524.81	7.40363	K.FDVELLDSHPKPK.D
*		2.9251	0.1227	97.1	897.573	896.568	4.38719	K.RLELPLR.L
*		4.1616	0.4011	100	1453.27	1452.72	7.57884	R.LGEFSEAIEQTTK.A
*		3.2123	0.2345	99.3	1093.57	1089.54	5.26234	R.MAVGQLDEAR.H
*		3.3955	0.2418	99.8	918.213	915.468	6.0061	R.HDFVQAAK.L
*		4.0992	0.3554	100	1524.67	1521.84	6.0036	K.RVVFALYNDTVPK.T
*		3.7707	0.3734	99.3	4310.25	4305.92	7.01206	R.VIPGFMMQGGDFTNGDGTGGESIYGPQFNDEKFVDQHTGR.G
*		3.4908	0.2239	98.6	3215.87	3213.59	5.10954	R.GQLSMANCGPNTNSSQFFITFGPAPHLDGK.H
*		6.3736	0.4572	100	3218.82	3213.59	8.41353	R.GQLSMANCGPNTNSSQFFITFGPAPHLDGK.H
*		4.0707	0.4411	100	3385.49	3383.62	7.84418	K.HVVFGEVVEGQDVLDEVEDVETDKSNDRPK.Q
*		7.9644	0.6034	100	3385.11	3383.62	11.0358	K.HVVFGEVVEGQDVLDEVEDVETDKSNDRPK.Q
52.m00003	microtubial-binding protein, putative	5	0.339	124	14236	7.5
*		3.8015	0.3527	99.9	1524.93	1524.8	8.35018	K.FLVPMNMLVGEFK.Y
*		4.5056	0.5051	100	1966.49	1967.05	7.16706	K.HINQCAQNSGLPLTHEK.T
*		3.9043	0.2716	99	1966.74	1967.05	5.71564	K.HINQCAQNSGLPLTHEK.T
*		2.4832	0.2747	98.1	1396.89	1395.75	5.15707	K.TIYLFVENTAPK.A
49.m03096	60s ribosomal protein L36, putative	3	0.337	101	11408	12.1
*		2.8071	0.1596	95.9	900.473	900.562	4.37351	M.SGIAVGLKR.G
*		2.8485	0.2511	98.5	1293.75	1293.67	4.61729	I.RQVAGFAPYER.R
*		4.6633	0.3626	100	1615.61	1613.87	6.49569	K.GKREELQNVVSAQR.R
33.m00006	MIC2-associated protein (M2AP)	81	0.336	330	34552	4.4
*		4.8191	0.3468	100	2978.31	2976.58	7.00987	S.TFLELVEVPCNSVHVQGVMTPNQMVK.V
*		5.23	0.4623	100	2980.71	2976.58	6.88299	S.TFLELVEVPCNSVHVQGVMTPNQMVK.V
*		5.993	0.4849	100	2214.89	2210.12	8.48377	K.VTGAGWDNGVLEFYVTRPTK.T
*		3.6146	0.362	99.3	2211.48	2210.12	6.29532	K.VTGAGWDNGVLEFYVTRPTK.T
*		2.774	0.1741	96.8	1317.55	1316.71	4.76846	R.SHLASIMCYSK.D
*		2.9714	0.1732	96.2	1319.47	1316.71	4.84998	R.SHLASIMCYSK.D
*		6.823	0.5611	100	2226.83	2223.07	11.0989	K.NFSGEDSSEIDEKEVSLPIK.S
*		4.381	0.3772	99.8	3562.77	3558.66	7.33203	L.DNTNS(ph)SDGWKVNTVDLGVSVSPDLAFGLTADGVK.V
*		6.4184	0.4633	100	2378.65	2374.25	6.62399	K.VNTVDLGVSVSPDLAFGLTADGVK.V
641.m01534	hypothetical protein	5	0.336	149	17125	6.3
*		4.7204	0.2717	99.9	2018.45	2016.93	4.74193	M.AFGSSSSSERYPSLEEGAR.S
*		3.6967	0.3921	99.8	2018.58	2016.93	7.86207	M.AFGSSSSSERYPSLEEGAR.S
*		4.3058	0.3748	100	1298.91	1298.67	6.22625	K.KFEDMISSLTK.R
*		4.2141	0.3631	100	1455.31	1454.77	6.01046	K.KFEDMISSLTKR.T
*		4.5239	0.3245	100	2359.77	2358.27	6.59085	K.CFTQCFAEVEPFLSEVAQR.V
42.m00015	28 kDa antigen	23	0.335	185	19804	9.2
*		6.001	0.4798	100	2546.95	2544.27	7.57196	A.AEFSGVVNQGPVDVPFSGKPLDER.A
*		3.6047	0.2798	96.2	2545.32	2544.27	6.63577	A.AEFSGVVNQGPVDVPFSGKPLDER.A
*		5.2419	0.4278	100	2627.95	2624.24	7.01945	A.AEFS(ph)GVVNQGPVDVPFSGKPLDER.A
*		5.9218	0.468	100	2053.59	2053.07	8.7354	G.VVNQGPVDVPFSGKPLDER.A
*		3.0016	0.3138	99.7	1661.91	1659.84	6.43379	R.AVGGKGEHTPPLPDER.Q
*		4.5339	0.5182	100	1659.77	1659.84	8.59375	R.AVGGKGEHTPPLPDER.Q
*		3.9482	0.3107	99.9	2972.03	2967.46	6.41043	R.AVGGKGEHTPPLPDERQQEPEEPVSQR.A
*		4.8367	0.3958	99.9	2969.07	2967.46	6.71759	R.AVGGKGEHTPPLPDERQQEPEEPVSQR.A
*		2.4005	0.3518	98.9	1249.65	1247.6	5.91611	K.GEHTPPLPDER.Q
*		2.493	0.3124	98.6	1248.15	1247.6	5.82436	K.GEHTPPLPDER.Q
*		4.9195	0.4232	100	2556.15	2555.21	6.56847	K.GEHTPPLPDERQQEPEEPVSQR.A
*		3.1184	0.3898	100	1169.75	1167.58	7.43315	R.AAHVPVPDFSQ.-
*		2.6145	0.2806	98.4	1168.21	1167.58	5.2706	R.AAHVPVPDFSQ.-
41.m01379	14 kDa phosphohistidine phosphatase, putative	6	0.334	293	32783	8.1
*		5.8651	0.5071	100	2508.21	2507.31	8.97403	K.VVNDQLADANDVERPALELVAQK.L
*		5.0141	0.3033	99.8	4428	4426.34	4.9111	K.VVNDQLADANDVERPALELVAQKLTEELVEVECELAQQK.G
*		8.8361	0.5743	100	3768.33	3762.89	10.3915	K.LQQASVSCASHPSGDSSGKPAADADEDVVSFLTALPK.V
*		2.6534	0.2745	97.1	2799.07	2798.35	4.50127	A.SHPSGDSSGKPAADADEDVVSFLTALPK.V
*		3.8262	0.3079	99.8	2633.11	2632.28	5.37865	R.GNPQAEYHYQCALDTMKELESK.G
57.m01771	60s ribosomal protein L31, putative	9	0.333	120	14356	10.7
*		2.2973	0.2143	96.1	1028.71	1026.54	5.88864	R.DYTIHLHK.L
*		2.5341	0.3915	99.8	1027.15	1026.54	7.38451	R.DYTIHLHK.L
*		2.8028	0.2698	99.4	936.073	935.51	6.80056	K.FIWSGGIR.N
*		5.8575	0.5312	100	1994.83	1992.06	8.95578	K.FYTLVQHVPVASFENLK.T
*		5.2983	0.4959	100	2861.11	2856.41	8.30173	K.FYTLVQHVPVASFENLKTEYVNEE.-
*		4.097	0.4398	99.9	2857.14	2856.41	7.14095	K.FYTLVQHVPVASFENLKTEYVNEE.-
44.m04690	transaldolase, putative	10	0.324	364	40268	6.3
*		3.5884	0.3586	99.9	1325.17	1324.65	6.42615	R.VSAAHEGAASPEAK.H
*		3.3388	0.1557	95.3	1779.35	1775.03	4.96469	R.LLSVVVADTGDFVALKK.Y
*		3.4559	0.3908	100	1796.9	1796.99	7.72983	K.KYVPHDATTNPSLLLK.A
*		4.3144	0.4953	100	1797.71	1796.99	8.50909	K.KYVPHDATTNPSLLLK.A
*		5.1296	0.5132	100	1799.37	1796.99	8.12969	K.KYVPHDATTNPSLLLK.A
*		6.2334	0.5645	100	2062.31	2060.98	10.0337	K.AASMPQYAHLMDEAVEVAK.K
*		3.6867	0.2558	99.5	2192.79	2189.07	5.60897	K.AASMPQYAHLMDEAVEVAKK.V
*		4.9229	0.5138	100	2568.47	2565.32	8.71564	K.VHGKVEPDDELVEEVIDQLFVR.F
*		2.647	0.2534	98	1061.23	1060.62	5.27703	K.ATLISPFVGR.I
*		3.7577	0.2901	99.7	2236.65	2236.27	5.34169	R.VTVSPALLEELKNSDLPVRR.V
74.m00767	hypothetical protein	2	0.324	145	15799	8.4
*		3.1623	0.2523	98.5	2510.95	2511.23	5.23402	K.LQQDLVSAVPDVTTFFAYPGDDI.V
*		3.8214	0.1454	97.4	2382.27	2379.29	5.72121	R.SHAAIAAAIALYPVSPETVLDAAK.A
55.m05032	hypothetical protein	3	0.323	133	14408	9.1
*		2.7616	0.4978	100	1210.71	1210.68	7.98133	M.PAPAASGAAAVLSK.D
*		4.3313	0.4458	100	1567.57	1565.77	7.66014	R.YTNFSLQHIWEK.Y
*		3.3627	0.3675	99.9	1886.93	1887	5.72255	R.LLDPEINAGLTPTVFMR.V
55.m11049	NAC domain containing protein	5	0.321	190	20316	6.4
*		2.314	0.3436	98.1	1119.99	1120.57	6.47314	R.FGQASQQLGGK.G
*		3.7333	0.4326	100	2180.99	2179.13	6.57146	R.LGVSTIYGIEEVLMIQDNGK.A
*		7.2622	0.4854	100	2041.67	2037.97	8.47228	R.GAGAGGMNFDTSLITPEMLR.Q
*		2.9497	0.2858	99.5	1183.85	1183.63	5.61529	R.QLQQHMSALK.T
52.m00018	hypothetical protein	9	0.319	226	25222	5.2
*		6.9245	0.5476	100	2360.37	2358.14	10.1787	R.KNVFSEGAPEEASDQVMAPPVR.S
*		4.8412	0.4785	100	2231.79	2230.04	8.81604	K.NVFSEGAPEEASDQVMAPPVR.S
*		6.708	0.3612	100	2454.48	2451.25	7.22897	R.RSTVLGPENAGLYLEFDDAQKK.W
*		4.8858	0.3779	100	1493.01	1488.89	6.85317	R.KDFLEGLCLFVK.L
*		3.7645	0.2671	100	1634.14	1632.92	6.4774	K.DLVAVAVVPTSSISFK.A
33.m02185	toxofilin	14	0.317	243	26789	9.5
*		6.3674	0.4917	100	2042.73	2041.92	9.00203	T.GRFESGDEGTSTMSPSVAAR.Q
*		2.9143	0.1875	96	1469.49	1467.79	4.39418	R.QQELGLLRPEER.L
*		2.6138	0.2447	98.1	1013.77	1013.6	5.6762	K.AALLDEILR.A
*		3.3026	0.3168	99.9	1013.69	1013.6	5.1552	K.AALLDEILR.A
*		4.2951	0.3238	100	1396.73	1394.69	5.67148	K.KYENLNTEQQK.A
*		4.8347	0.3852	100	1397.47	1394.69	5.96053	K.KYENLNTEQQK.A
*		2.7504	0.3709	99.7	1412.13	1411.77	5.94887	R.QAALAGQILNEQR.D
*		4.8444	0.4561	100	1412.99	1411.77	8.28512	R.QAALAGQILNEQR.D
*		2.7008	0.4195	100	1103.7	1103.57	8.53137	R.DASGALQSGAVK.A
*		4.2759	0.3974	100	1105.11	1103.57	6.97126	R.DASGALQSGAVK.A
49.m03281	proteasome subunit alpha type 6, putative	5	0.316	253	28114	6.6
*		6.7483	0.5905	100	2227.53	2226.09	11.8033	R.HITIFSPDGNLYQVEYAMK.A
*		3.0872	0.403	99.9	1110.69	1110.59	8.50461	K.VAAHQLTQDK.H
*		3.296	0.1749	96.2	1990.61	1989	3.75634	K.RIADINQVYTQFAYMR.L
*		4.6564	0.3377	100	1869.87	1870	5.44195	K.ACASGTKEQEATNILEK.M
*		4.9529	0.4786	100	2110.89	2107.03	8.37362	R.ILSEHEVEDHLTSIAERE.-
49.m00030	TCP-1/cpn60 family chaperonin, putative	20	0.313	667	72237	5.8
*		3.0028	0.2241	96.9	2531.09	2530.44	4.34049	R.LILADECRNQLLEGIEAVAGAVR.V
*		2.6988	0.343	99.5	1540.23	1539.85	6.04331	R.NQLLEGIEAVAGAVR.V
*		5.8304	0.4713	100	1541.47	1539.85	8.57506	R.NQLLEGIEAVAGAVR.V
*		6.3801	0.4372	100	2429.83	2428.29	9.2048	R.NVLLEKEYGPPMIVNDGVTIAR.N
*		4.8383	0.2571	99.2	3112.71	3111.65	5.47391	R.LAKPVDGMNDLLNIATVATSGNVAMGQVIAK.S
*		4.6046	0.4161	100	2983.75	2980.42	7.31988	R.HAAIVLEDNPALEDTLEFTEGYTFER.G
*		5.4194	0.3587	100	1868.73	1866.05	7.1134	K.IETAQSILPILEHFVR.T
*		5.1685	0.2667	99.9	2720.11	2717.57	4.66393	R.TKAPLVLIAEDFGPEVLQTCIINR.M
*		5.6849	0.4807	100	2491.21	2488.43	7.79014	K.APLVLIAEDFGPEVLQTCIINR.M
*		4.9963	0.5119	100	2321.75	2319.23	7.70168	R.DLGLPLEDATATHVGNAASIVVR.K
*		3.2295	0.2989	96.7	2175.87	2175.15	4.7106	K.DRTSILTRPEYQPSIKDR.V
*		4.32	0.4425	100	2741.69	2736.34	5.69008	R.AALETGYVPGGGVTYLALSTDEFYNK.I
*		4.2471	0.278	98.9	2738.55	2736.34	5.54314	R.AALETGYVPGGGVTYLALSTDEFYNK.I
44.m00011	cytochrome c, putative	2	0.313	163	18101	8.6
*		4.1813	0.4862	100	2122.57	2120.98	8.32627	R.FVEDDEVSDGFVAPPGDAVR.G
*		4.9898	0.4833	100	3366.54	3365.69	6.74567	R.TAGVEKDSSCSPISSHILDSGVVWNDANLMR.Y
80.m00090	oxidoreductase, putative	13	0.308	305	33518	7
*		2.6392	0.1903	96.3	1716.55	1714.88	4.2524	K.YGGLDLLVNNSGFAFK.R
*		6.3719	0.5403	100	1715.57	1714.88	10.0598	K.YGGLDLLVNNSGFAFK.R
*		5.0962	0.4444	100	1874.67	1870.98	6.55863	K.YGGLDLLVNNSGFAFKR.N
*		3.7658	0.3478	99	3717.48	3720.7	5.0899	R.NAT(ph)ES(ph)KYEQAKHTIGVNYFGTKQIT(ph)ETVLPI.M
*		3.4533	0.4426	100	1238.69	1236.64	8.35753	K.HTIGVNYFGTK.Q
*		2.5727	0.2447	96.9	1236.75	1236.64	5.57174	K.HTIGVNYFGTK.Q
*		3.1102	0.1934	97.4	1515.67	1511.68	4.87319	K.MGLEHMSEEHRR.A
*		3.2927	0.3157	96.1	2531.37	2534.26	5.20907	A.GVIAAT(ph)ELWAQAADKNALTPQGTK.G
*		2.2221	0.3267	97.3	1142.48	1142.69	5.83846	K.KVVPLSFPQK.F
*		3.3748	0.3356	99.9	1145.63	1142.69	7.41721	K.KVVPLSFPQK.F
44.m02556	ribosomal protein S23, putative	9	0.308	143	15801	10.8
*		2.1781	0.3008	96.3	1073.01	1072.52	5.34903	K.ANPFGGSSHAK.G
*		3.6875	0.3834	99.9	2188.15	2183.03	5.92451	R.DGSLNYIDENDEVLVAGFGR.S
*		4.6521	0.471	100	1093.37	1089.67	8.49848	K.VAGASLLALFK.E
*		3.0766	0.3928	100	1346.84	1346.8	6.74908	K.VAGASLLALFKEK.K
*		4.1084	0.2783	99.9	1350.67	1346.8	5.74234	K.VAGASLLALFKEK.K
76.m01626	SRS domain-containing surface antigen, putative	16	0.305	328	34945	7.8
*		3.2257	0.2411	98.6	1428.33	1427.71	5.20098	R.VGAGQPGQEAEKEK.T
*		3.6146	0.3508	99.9	1879.71	1878.09	5.32627	K.TCIVQTSVWGPPIKGSK.E
*		4.4141	0.3838	100	2720.61	2715.33	6.59514	K.SVTFACGDNETLSPELFDMVFSTK.E
*		3.9442	0.3067	98.9	2720.52	2715.33	5.17964	K.SVTFACGDNETLSPELFDMVFSTK.E
*		6.2095	0.4112	100	2376.81	2375.24	7.79802	K.ECTTSSTLAEHLSGASLVQHAR.T
*		4.3358	0.2875	99.2	2375.7	2375.24	6.63017	K.ECTTSSTLAEHLSGASLVQHAR.T
*		2.8807	0.2133	95.5	2406.33	2406.13	3.96164	E.CTTS(ph)S(ph)TLAEHLSGASLVQHAR.T
*		4.6908	0.4054	100	2514.01	2513.24	6.93099	R.TNAADDKKPAYTFSVTSLPTEEK.T
583.m05598	hypothetical protein	10	0.305	269	29528	5.2
*		4.6967	0.397	99.9	3144.24	3141.41	6.85807	K.VAYGPEDEAREVEEELDDSKFDVTDQR.R
*		3.8124	0.4238	100	3536.49	3534.69	6.00657	R.RQSYLEYFGLAETPAEDQEAGAGGLSLPNTGHR.K
*		5.5243	0.3885	100	3535.92	3534.69	7.94515	R.RQSYLEYFGLAETPAEDQEAGAGGLSLPNTGHR.K
*		4.3006	0.381	99.8	3381.63	3378.59	7.36241	R.QSYLEYFGLAETPAEDQEAGAGGLSLPNTGHR.K
*		4.715	0.2787	99.3	3541.44	3538.52	4.31233	R.QSY(ph)LEY(ph)FGLAETPAEDQEAGAGGLSLPNTGHR.K
*		3.1131	0.1863	98.9	1683.07	1679.81	5.13764	E.DQEAGAGGLSLPNTGHR.K
*		4.2964	0.385	100	1323.29	1322.73	8.01687	R.KSSAVSILFDAGK.F
*		2.6789	0.2664	99.1	1239.74	1238.6	5.62245	K.FTHWTDLYR.Q
*		2.4886	0.221	96.3	1239.63	1238.6	6.85224	K.FTHWTDLYR.Q
35.m00026	ATP-dependent RNA helicase, putative	15	0.302	434	49114	5.8
*		3.0463	0.3421	100	1309.66	1307.65	7.00181	R.GNYVSIHASGFR.D
*		3.371	0.3908	100	1278.73	1277.73	6.64724	R.DFFLKPELLR.A
*		5.7732	0.4611	100	3449.61	3446.78	6.20861	R.AIGDAGFEHPSEVQHETIPHAITGVDVLCQAK.S
*		2.8381	0.2526	97.2	1873.69	1871.96	5.33367	R.ELAFQIKNEFDRFSK.Y
*		4.5993	0.3204	100	2436.97	2433.29	6.00966	R.LLTECNFPSIAIHAGLDQEER.I
*		3.9659	0.3805	100	2241.91	2238.05	6.74509	R.VNIVINYDMPDSSDSYLHR.V
*		3.5523	0.4156	100	2381.33	2377.2	7.01017	K.GLAITFVASQDDTNVLNDVQTR.F
20.m03930	20k cyclophilin	103	0.302	348	38197	8.5
*		3.4699	0.3237	100	1594.02	1592.88	7.03035	R.VFFDISIDKKPAGR.I
*		5.1144	0.3964	100	1593.59	1592.88	8.39006	R.VFFDISIDKKPAGR.I
*		2.8473	0.4311	99.3	1595.37	1592.88	6.71453	R.VFFDISIDKKPAGR.I
*		2.7211	0.2173	97.2	1085.45	1084.65	4.76712	D.ISIDKKPAGR.I
*		3.1279	0.333	100	1409.25	1406.76	6.07611	R.IEFELFADVVPK.T
*		5.2055	0.4311	100	1408.49	1406.76	7.67463	R.IEFELFADVVPK.T
*		2.9852	0.0896	95.3	1692.35	1689.89	3.75595	R.IIPQFMCQGGDFTR.M
*		3.9609	0.4589	100	1693.51	1689.89	7.86519	R.IIPQFMCQGGDFTR.M
*		3.6545	0.2775	99.7	1343.73	1342.59	6.45644	R.MNGTGGESIYGEK.F
*		5.6639	0.5743	100	2444.69	2444.07	10.6273	R.MNGTGGESIYGEKFADENFSYK.H
*		4.6129	0.3864	99.9	2444.82	2444.07	6.1558	R.MNGTGGESIYGEKFADENFSYK.H
*		5.7188	0.5858	100	3756.93	3753.88	9.52509	K.HSEPFLLSMANAGPNTNGSQFFITTVPCPWLDGK.H
*		3.2336	0.282	99.2	1918.19	1916.04	4.78052	G.SQFFITTVPCPWLDGK.H
*		2.599	0.263	98.5	928.933	928.546	5.35328	K.VVAGQEVVK.M
80.m02240	ubiquitin / ribosomal protein CEP52 fusion protein, putative	4	0.302	129	14685	9.8
*		3.3692	0.3222	99.8	1525.49	1523.78	5.80066	K.IQDKEGIPPDQQR.L
*		2.6577	0.2082	97.1	1068.19	1067.62	3.94947	K.ESTLHLVLR.L
*		3.7424	0.3124	99.9	1296.39	1295.79	6.48445	G.IIEPSLALLAQK.Y
*		4.8305	0.385	100	2011.17	2010.17	6.33616	G.IIEPSLALLAQKYNCEK.K
541.m01151	calmodulin, putative	5	0.301	133	15277	5
*		4.5525	0.3464	99.8	2718.6	2715.38	5.89939	R.EAFKLFDRNGDGELTHQEAVLAVR.S
*		3.2916	0.2984	100	1978.07	1976.01	5.96473	R.IQELDLPEQVTYPQFR.Q
*		6.4716	0.5111	100	1979.99	1976.01	9.2694	R.IQELDLPEQVTYPQFR.Q
28.m00306	40s ribosomal protein s19, putative	7	0.3	160	18380	9.8
*		2.7969	0.3336	99.4	1446.85	1446.77	6.59986	K.ADAFIALYANHLK.K
*		4.9635	0.4225	100	1447.83	1446.77	6.81678	K.ADAFIALYANHLK.K
*		2.9241	0.2836	98.8	1652.55	1650.82	6.5148	K.ELAPYDPDWLYIR.A
*		5.8315	0.4272	100	2467.27	2465.2	7.80057	R.YILQQFEEMGLVESDPEKPGR.R
*		3.7544	0.4224	100	2622.85	2621.3	7.1534	R.YILQQFEEMGLVESDPEKPGRR.L
contaminant_GR78_HUMAN	owl|P11021| 78 KD GLUCOSE REGULATED PROTEIN PRECURSOR (GRP 78) (IMMUNOGLOBULIN...	25	0.299	653	72116	5.1
contaminant_GR78_RAT	owl|P06761| 78 KD GLUCOSE REGULATED PROTEIN PRECURSOR (GRP 78) (IMMUNOGLOBULIN...	25	0.298	654	72347	5.2
contaminant_GR78_MOUSE	owl|P20029| 78 KD GLUCOSE REGULATED PROTEIN PRECURSOR (GRP 78) (IMMUNOGLOBULIN...	25	0.298	655	72421	5.2
contaminant_GR78_MESAU	owl|P07823| 78 KD GLUCOSE REGULATED PROTEIN PRECURSOR (GRP 78) (IMMUNOGLOBULIN...	25	0.298	654	72379	5.2
*		4.2463	0.5269	100	1568.61	1566.78	9.00672	R.ITPSYVAFTPEGER.L
*		5.5429	0.5088	100	1678.45	1677.81	9.51957	K.NQLTSNPENTVFDAK.R
*		5.4215	0.4623	100	1834.81	1833.91	8.53078	K.NQLTSNPENTVFDAKR.L
*		2.728	0.1553	95.8	1733.06	1732.96	4.45848	K.KTKPYIQVDIGGGQTK.T
*		2.4985	0.277	98.2	1537.81	1536.8	5.32802	K.TFAPEEISAMVLTK.M
*		4.3995	0.4092	100	1662.03	1659.9	8.15859	R.IINEPTAAAIAYGLDK.R
*		6.6401	0.49	100	1661.93	1659.9	8.97089	R.IINEPTAAAIAYGLDK.R
*		4.2477	0.4823	100	1513.41	1512.75	8.11174	R.AKFEELNMDLFR.S
*		2.8514	0.3616	100	1589.93	1588.85	5.79606	K.KSDIDEIVLVGGSTR.I
*		2.9447	0.2675	98.2	1588.73	1588.85	4.72704	K.KSDIDEIVLVGGSTR.I
*		3.8181	0.1141	97.4	1451.79	1450.81	3.92991	K.IQQLVKEFFNGK.E
*		2.9437	0.3253	99.7	1192.31	1191.64	6.75222	K.VYEGERPLTK.D
*		5.1293	0.2614	99.9	1939.95	1934.01	5.86584	K.DNHLLGTFDLTGIPPAPR.G
*		4.2463	0.1631	99	1655.67	1653.78	4.52356	R.MVNDAEKFAEEDKK.L
*		4.0547	0.2612	99.7	1802.03	1801.9	6.08925	R.IDTRNELESYAYSLK.N
*		5.203	0.5308	100	2731.44	2730.33	8.06117	K.AVEEKIEWLESHQDADIEDFKAK.K
50.m00085	chaperone protein dnaK, putative / heat shock protein 70, putative	38	0.298	728	78251	7.2
*		4.4873	0.5175	100	1480.45	1479.74	8.2676	R.TTPSIVAFTSDGQR.L
*		3.534	0.2826	99.6	1676.27	1675.88	6.86124	K.RQAVTNPENTVFATK.R
*		2.219	0.2518	95.3	1137.65	1137.59	5.86937	R.RYDEDAIKK.E
*		3.711	0.3009	97.7	4597.89	4592.23	4.72391	K.KEKEILPYKIVRAS(ph)NGDAWVEAQGKSYSPS(ph)QIS(ph)AFILTK.M
*		2.9905	0.3355	100	1542.78	1541.82	5.46406	K.SYSPSQISAFILTK.M
*		4.4607	0.4614	100	1543.87	1541.82	7.91294	K.SYSPSQISAFILTK.M
*		3.5215	0.2848	100	1594.94	1592.85	5.4734	K.MKETAEAYIGRPVK.Q
*		5.844	0.4624	100	1596.47	1592.85	8.2965	K.MKETAEAYIGRPVK.Q
*		2.9045	0.2835	99	1334.29	1333.71	6.03368	K.ETAEAYIGRPVK.Q
*		3.5646	0.2324	100	1711.88	1708.87	5.57283	K.QAVITVPAYFNDSQR.Q
*		5.4314	0.5923	100	2076.87	2077.03	10.723	R.IINEPTAAALAFGMDKDDGK.T
*		3.7385	0.4364	100	1256.53	1255.7	6.75495	K.ILQHLIDEFK.K
*		3.3492	0.1344	99	1385.87	1383.8	5.26063	K.ILQHLIDEFKK.A
*		4.095	0.342	100	1383.75	1383.8	6.59228	K.ILQHLIDEFKK.A
*		3.6487	0.3326	99.8	1384.53	1383.8	6.1516	K.ILQHLIDEFKK.A
*		4.6365	0.4658	100	1960.05	1958.02	8.60543	K.VQTEVNLPFITADQTGPK.H
*		6.1273	0.5001	100	1961.17	1958.02	8.96997	K.VQTEVNLPFITADQTGPK.H
*		5.6009	0.3849	100	2248.47	2247.27	7.04091	R.AKLEELVGGLLQQSVEPCEK.C
*		4.9784	0.0993	95.1	2251.17	2247.27	3.90347	R.AKLEELVGGLLQQSVEPCEK.C
*		2.7385	0.2764	99.1	1462.79	1462.76	6.41301	K.SDLSDVILVGGMTR.M
*		4.5441	0.4501	100	1464.17	1462.76	7.8396	K.SDLSDVILVGGMTR.M
*		6.1132	0.4112	100	2927.19	2925.55	8.49879	K.QIFGKEPSKGVNPDEAVAMGAAIQAGVLK.G
50.m03247	aspartate aminotransferase, putative	10	0.296	412	46127	7.7
*		3.7386	0.396	100	2759.19	2757.41	6.49048	M.ATQSSLFDGVQEAPPDPILGLEVAFR.A
*		2.5182	0.2637	97.7	1198.31	1197.59	5.06628	R.TDDGKPYVFR.C
*		4.4874	0.3687	100	2062.67	2060.99	6.91989	K.TVYMSEPTWPNHPNIFK.K
*		5.7353	0.5367	100	1910.09	1908.99	9.44301	K.KAGLEVATYPYWNPATK.G
*		3.9298	0.4114	100	1461.89	1461.75	6.91571	K.AAWMSELKELAGR.I
*		3.0954	0.2198	97.2	1843.85	1839.91	4.48268	R.HITEQIGMFSYTGLSR.E
*		7.0928	0.523	100	2472.97	2470.36	9.25158	R.ISLAGLTQANLPYVVEAIDEVVR.A
50.m03422	histone H2B, putative	7	0.296	115	12575	10
*		3.9588	0.4008	100	1480.87	1478.76	6.34881	K.KRAESYSSYIFK.V
*		3.7418	0.296	99.9	1481.53	1478.76	5.86965	K.KRAESYSSYIFK.V
*		2.4589	0.2578	97.2	1350.67	1350.67	5.45027	K.RAESYSSYIFK.V
*		3.5633	0.3776	100	1351.43	1350.67	6.64765	K.RAESYSSYIFK.V
*		5.1622	0.3524	99.9	2570.7	2568.09	7.44204	K.S(ph)MMIMT(ph)SFIADTFDKIATEAGK.L
69.m00142	glutaredoxin-related	3	0.295	112	12313	7.4
*		6.817	0.4896	100	2702.77	2700.2	8.0604	K.AKDMHVEEIEGSPYMDAIQDYMK.Q
*		6.6277	0.4605	100	2701.89	2700.2	7.41236	K.AKDMHVEEIEGSPYMDAIQDYMK.Q
*		2.3343	0.2505	95.7	1031.95	1031.57	4.8212	R.AKADGTLVEK.L
55.m08198	porin, putative	24	0.293	290	31352	8.9
*		7.7903	0.506	100	2279.07	2277.14	10.382	K.SKNPEIVNTASVSPAGAFDASSK.L
*		5.9829	0.3348	99.8	2280.03	2277.14	6.04835	K.SKNPEIVNTASVSPAGAFDASSK.L
*		2.3817	0.2285	95.1	1273.65	1273.64	6.30383	K.YAVGASYTGVASK.A
*		3.0544	0.271	98.6	2225.81	2225.95	4.50045	A.VGAS(ph)Y(ph)TGVASKAGEFT(ph)LSLK.T
*		2.999	0.2911	99.7	966.533	965.53	6.56541	K.AGEFTLSLK.T
*		4.271	0.3457	100	1797.47	1796.93	6.55633	R.TNIQFGGLWYLNDKK.D
*		4.2672	0.4753	100	2671.17	2670.41	7.04326	K.VCDYVSATIGSQIDVSKPSNPDAVK.H
65.m00014	proteasome subunit alpha type 1, putative	6	0.291	247	27241	6.3
*		3.6511	0.2633	99.7	1429.67	1427.72	5.57084	R.IFQVEYAMEAVK.Q
*		3.2781	0.442	100	1250.65	1249.66	7.20187	K.YVYDAPIPVGR.L
*		5.4206	0.4508	100	2205.37	2202.05	8.83106	R.NFENFPGLSPEELELHAMK.A
*		3.6292	0.2775	97.9	2203.56	2202.05	7.17329	R.NFENFPGLSPEELELHAMK.A
*		5.5907	0.461	100	3376.29	3374.61	7.44338	K.NQPWKELSTDEVQSLLDKLNAESAGEDVQM.-
*		5.7591	0.4697	100	2723.99	2721.28	7.7507	K.ELSTDEVQSLLDKLNAESAGEDVQM.-
583.m00712	adenylyl cyclase associated protein	5	0.291	203	22484	6.8
*		2.822	0.2974	98.7	1613.07	1612.77	6.79619	K.TGAEQLELHGDTWR.V
*		4.0332	0.169	99	1551.99	1551.86	5.01622	K.VNSVIIDNCDNLR.L
*		5.7504	0.4318	100	3725.7	3723.7	7.80129	K.SGEMNLNFPKTDEEDGDWAEVPIPEQFHHNIK.N
*		4.9489	0.2373	99.3	2608.26	2606.18	5.24111	K.TDEEDGDWAEVPIPEQFHHNIK.N
42.m08072	hypothetical protein	6	0.29	245	27334	5.1
*		4.2078	0.2629	99.8	1603.41	1602.77	6.98113	R.AEAEKNAADKAEAER.R
*		3.9729	0.2152	99.6	1444.43	1443.76	4.77686	R.KAEAEAAEAERLR.K
*		3.2649	0.4068	99.9	1246.71	1242.61	7.29612	K.VAEHSSAAVTDR.S
*		3.4941	0.2602	99.3	2164.27	2164.09	5.65792	R.SVVGYTVTPCDMASIDETAK.Y
*		3.4453	0.3927	100	1209.72	1207.63	7.72492	R.HIDLSDAPLLN.-
86.m00001	nucleoside diphosphate kinase, putative	11	0.29	155	17639	6.8
*		2.4371	0.322	98.6	1227.72	1225.66	5.81006	K.GKPFFPGLISY.M
*		3.6387	0.4389	100	1228.53	1225.66	7.34159	K.GKPFFPGLISY.M
*		4.7883	0.4491	100	1458.78	1456.7	8.77009	R.NIVHGSDSVESANK.E
*		4.3752	0.4895	100	1457.01	1456.7	8.32154	R.NIVHGSDSVESANK.E
*		7.4217	0.5345	100	3954.48	3948.95	10.0756	R.NIVHGSDSVESANKEISLWFTPEEICEWTSAQHK.W
*		4.5069	0.3144	99.3	3984.87	3980.79	4.94543	R.NIVHGSDSVESANKEISLWFTPEEICEWT(ph)S(ph)AQH.K
*		3.133	0.2368	97.9	2514.69	2511.26	5.14322	K.EISLWFTPEEICEWTSAQHK.W
27.m00859	hypothetical protein	31	0.287	171	20398	9.2
*		8.53	0.4799	100	2403.97	2400.22	10.2663	R.KVYIGGIEADTTTEELESIFGK.Y
*		4.4961	0.4725	100	2274.33	2272.12	7.35584	K.VYIGGIEADTTTEELESIFGK.Y
*		4.7942	0.464	100	1661.5	1659.78	8.49637	R.NPPGFAFLTFDDYR.D
*		4.7209	0.5317	100	1663.07	1659.78	9.48329	R.NPPGFAFLTFDDYR.D
*		4.5173	0.5064	100	3064.89	3063.45	10.5969	R.NPPGFAFLTFDDYRDAKDAVAELDGYR.Y
*		4.1111	0.4484	99.9	3066.81	3063.45	7.40526	R.NPPGFAFLTFDDYRDAKDAVAELDGYR.Y
540.m00206	ubiquitin-conjugating enzyme E2, putative	11	0.284	155	17622	5.9
*		2.8613	0.23	98.6	1269.74	1268.67	4.61876	K.IYHPNIDALGR.I
*		2.6655	0.3634	99.6	1268.81	1268.67	5.92397	K.IYHPNIDALGR.I
*		4.3309	0.4192	100	2368.27	2364.27	6.8414	R.TVLLSIQALLSAPEPDDPLDTR.V
*		3.8168	0.3557	100	1319.33	1317.63	6.33973	K.NNRQDAELMAR.Q
33.m01321	conserved hypothetical protein	5	0.283	138	15147	7.3
*		4.5795	0.3774	100	2569.01	2568.27	7.63619	M.SPPTASASVASSGSSPHMDRLLGDLK.L
*		4.8307	0.4066	100	1432.44	1429.75	8.21799	K.HPFVLSPFAATDK.S
*		3.944	0.3517	100	1432.39	1429.75	7.6856	K.HPFVLSPFAATDK.S
46.m00028	60S ribosomal protein L7a, putative	8	0.282	131	14153	5.5
*		6.2745	0.376	100	2747.03	2744.49	6.73186	K.AYPLASLEVTNQILDIVQQACSYK.Q
*		3.5162	0.3322	99.9	1369.99	1369.73	5.70258	K.EGSALNPQIAELK.N
49.m03134	histone H4, putative	10	0.282	103	11439	11.4
*		2.8836	0.2422	98.4	1210.77	1210.73	4.71669	D.NIQGITKPAIR.R
*		5.9227	0.3986	100	2139.15	2135.11	8.00151	K.VFLENIIKDSVTYTEHAR.R
*		5.9884	0.4535	100	2139.15	2135.11	8.06226	K.VFLENIIKDSVTYTEHAR.R
583.m00016	ribosomal protein L22, putative	9	0.279	147	16344	10.5
*		3.6273	0.4275	99.7	4175.25	4178.11	7.95322	K.VGMRHY(ph)HLLKNQYTCPT(ph)VNVDKLWSLVSPATLEK.A
*		5.0062	0.4872	100	2787.93	2783.51	8.45402	K.NQYTCPTVNVDKLWSLVSPATLEK.A
*		5.4136	0.4313	100	2789.49	2783.51	7.46845	K.NQYTCPTVNVDKLWSLVSPATLEK.A
*		5.0202	0.4393	100	3330.18	3326.77	6.64298	K.NQYTCPTVNVDKLWSLVSPATLEKAEQSK.D
*		7.4269	0.5529	100	3575.82	3569.89	9.34239	K.NQYTCPTVNVDKLWSLVSPATLEKAEQSKDK.A
39.m00350	pfs77-related	10	0.277	444	48635	5.1
*		3.048	0.2274	97.3	1849.85	1848.09	4.68814	R.CGQPVVPVPVIQEIHR.R
*		4.0705	0.2642	99.7	2020.85	2020.14	6.02621	R.DKIIEVPQVDVVDAVRPK.V
*		4.6553	0.299	99.8	2021.97	2020.14	7.31184	R.DKIIEVPQVDVVDAVRPK.V
*		4.6889	0.3556	100	2839.45	2836.58	5.96775	R.FVPVFDVSLECPAPLIVPYPMQAVK.E
*		6.4659	0.4603	100	2456.07	2454.29	8.28476	R.KEVPEAAITEQGFDIVSPPGTLR.V
*		5.125	0.5021	100	2328.01	2326.19	8.15917	K.EVPEAAITEQGFDIVSPPGTLR.V
*		5.3926	0.3784	99.8	3441.87	3436.76	7.32599	R.AHHQFAEENAALCGAGTACGAPQKEPEIEFR.T
*		2.8385	0.2195	97.9	1081.91	1081.54	5.03364	R.AAAQEGHLER.G
42.m03543	hypothetical protein	3	0.273	227	25353	5
*		2.6058	0.2566	98.2	1904.93	1903.9	4.41862	R.RGFADDSDAPLSDPLAEK.M
*		7.0388	0.4122	100	3045.24	3042.54	7.58888	R.LMDDLFSGCERPADYVPPTAASAVAAAAR.A
*		3.42	0.4466	100	1464.41	1463.82	7.9977	K.AAAPVVDPVDAVALR.S
44.m00049	inosine-5'-monophosphate dehydrogenase, putative	14	0.272	551	59104	7.1
*		4.5635	0.4179	100	1670.75	1669.82	6.45646	R.TPIVSSPMDTVTEHR.M
*		3.5231	0.3698	99	2829.78	2828.44	5.27854	K.RYENGFILDPFVLRPSDSVADVYR.I
*		5.9381	0.5052	100	4106.97	4103.06	7.16778	R.DIDFLTDVHTPLSEVMTSDLVVGHEPVQLAEANELLR.E
*		4.6766	0.4225	100	1506.77	1505.77	6.72462	K.NREFPLASKDSNK.Q
*		5.3856	0.4989	100	1834.63	1834.02	8.75002	K.QLLVGAAVSTKPHDIER.A
*		4.0263	0.4875	100	1835.58	1834.02	8.45487	K.QLLVGAAVSTKPHDIER.A
*		3.219	0.3283	100	1758.29	1755.98	5.69201	K.AAFPELQIIGGNVVTAR.Q
*		3.4018	0.3338	99.7	1756.77	1755.98	5.8481	K.AAFPELQIIGGNVVTAR.Q
*		4.9502	0.3345	100	2868.27	2865.64	6.27908	R.VAQGVSGCVVDKGTVMQLIPYVIQGVK.H
57.m03106	26S proteasome subunit 4, putative	15	0.272	441	49121	6.4
*		5.6645	0.4293	100	2311.51	2309.2	7.86059	R.IKDYLLLEEEYILNQEQR.K
*		4.0628	0.3066	99.9	2170.95	2170.07	5.05472	R.KPAEEKNEEDVNRVDELR.G
*		4.2422	0.4791	100	1477.91	1476.76	7.88474	K.APLETYADIGGLEK.Q
*		3.6977	0.434	100	2488.53	2485.23	6.44191	K.EAVEFPLTHPEFFDDIGISPPK.G
*		6.9247	0.5047	100	2265.99	2262.18	10.6304	K.LAHEHAPSIVFIDEIDAVGTK.R
*		5.1303	0.4356	100	2264.07	2262.18	7.43712	K.LAHEHAPSIVFIDEIDAVGTK.R
*		4.7016	0.4728	100	1738.59	1737.87	7.99312	R.TMLELLNQLDGFESK.G
*		5.3359	0.3822	100	2142.11	2137.08	6.60545	R.TMLELLNQLDGFESKGDVK.V
*		2.5854	0.2304	98	957.373	957.552	5.50171	K.IFQIHTAK.M
583.m00686	branched-chain alpha-keto acid dehydrogenase, putative	14	0.272	423	45599	7.2
*		3.1737	0.2039	96.9	2744.43	2743.36	5.17144	R.KDLGPTTPMNVFTAVNSALHTALETD.P
*		4.6776	0.3597	100	2149.89	2146.15	6.8628	K.GLLLSSIRDDNPVVFFEPK.I
*		6.1399	0.5129	100	2149.17	2146.15	8.86169	K.GLLLSSIRDDNPVVFFEPK.I
*		4.1302	0.4408	100	2341.05	2339.18	7.19053	R.AAVDEVPTGDYELPLSHADIVK.E
*		4.029	0.3941	99.8	4086	4083.06	6.32476	R.AAVDEVPTGDYELPLSHADIVKEGSHITAIAWGTQVHR.L
*		3.1208	0.2762	99.5	1390.31	1387.82	5.46087	K.CFFSLEAPIKR.V
*		3.5037	0.2305	98.7	2632.21	2630.29	4.22359	K.RVTGYDTPFPLAFEPFYLPDER.K
*		5.1157	0.3282	99.9	2635.23	2630.29	5.01321	K.RVTGYDTPFPLAFEPFYLPDER.K
*		6.4278	0.4956	100	2476.81	2474.19	8.56568	R.VTGYDTPFPLAFEPFYLPDER.K
49.m03357	HIT domain-containing protein	8	0.272	276	30516	9.6
*		2.5142	0.2741	98.2	1295.62	1294.67	5.86339	K.IVAYDPENVFK.K
*		3.7269	0.4278	100	1295.39	1294.67	8.07966	K.IVAYDPENVFK.K
*		3.8813	0.3999	100	1424.53	1422.76	6.77114	K.IVAYDPENVFKK.I
*		6.8825	0.5431	100	2864.67	2859.57	9.84097	K.IFETEHVIAILDAFPAVEGHSLLIPK.A
*		6.1436	0.5282	100	2040.55	2039	9.52785	K.ADVASVFDLDPETAANLYK.E
*		4.4529	0.2765	99.9	2536.73	2534.28	6.21869	K.ADVASVFDLDPETAANLYKELPR.L
*		3.6662	0.3705	99.9	1545.01	1544.78	6.874	K.DMIQPAQAEMVLAK.I
583.m09207	ankyrin repeat-containing protein	8	0.271	442	48316	9.2
*		4.4963	0.3633	100	1767.69	1763.94	6.086	K.RIDGPFTVGEVSAFLR.A
*		5.3472	0.3208	100	1884.49	1884.01	7.63922	R.DKAGLSALHYAAASNSCK.L
*		4.0806	0.3479	100	1460.51	1459.79	6.6108	K.SMNTLLNLAGNAIK.V
*		4.7737	0.4497	100	1792.51	1790.98	7.60027	K.APIHLAAAPSSFDVVPAK.I
*		3.4666	0.2685	99.6	1438.39	1437.89	6.40462	K.IVPALSLELLLEK.H
*		4.2283	0.181	99.1	2513.91	2514.37	5.44572	R.TGDDVLAYLTAVSSKPSCPFIPR.V
*		4.6541	0.2801	99.3	2515.17	2514.37	5.0703	R.TGDDVLAYLTAVSSKPSCPFIPR.V
*		5.081	0.5676	100	1977.33	1975.01	9.84931	R.VANSIHVLSDTQFGSLMR.V
37.m00770	oxidoreductase, putative	10	0.27	359	37182	9.1
*		5.7843	0.341	100	1945.65	1943.12	6.53157	K.AIADALAEGGVSHLICVAR.Q
*		6.6723	0.4563	100	4397.55	4395.28	8.91143	R.GFSASGHAVDVGDGPAVAALCEELLQQYPHIDILVNNAGITR.D
*		6.2726	0.5861	100	2230.15	2230.18	11.1912	R.IINISSVIGVGGNPGQANYAASK.A
*		3.0932	0.299	99.7	1386.81	1385.79	6.69204	R.NITVNAIAPGFIR.S
*		4.883	0.4643	100	1387.53	1385.79	8.53944	R.NITVNAIAPGFIR.S
46.m01699	RNA recognition motif. (a.k.a. RRM, RBD, or RNP domain)-containing protein	14	0.269	513	53439	6.4
*		2.7241	0.2779	97.6	3258.95	3261.47	4.67579	A.PEEEQPAPSEVPAEVQASPEEEKPSNGDER.L
*		4.3736	0.4121	100	2653.19	2649.23	7.30698	Q.PAPSEVPAEVQASPEEEKPSNGDER.L
*		5.5935	0.4208	100	2188.17	2186.14	9.22276	R.TTGEAYVQLPDPGLREQAIK.D
*		3.6578	0.3131	99.8	2768.25	2764.44	5.75506	R.TTGEAYVQLPDPGLREQAIKDLHGR.L
*		3.7441	0.4389	99.8	2765.1	2764.44	6.54682	R.TTGEAYVQLPDPGLREQAIKDLHGR.L
*		3.998	0.27	99.7	1836.39	1836.02	5.8277	K.LRGLPWSCSENEIVR.F
*		2.7633	0.2597	97.1	2539.17	2538.23	4.22137	R.FFKAEGGFDIHSDDVVLGVTGDGR.L
*		4.1224	0.4257	100	1772.48	1771.95	8.08687	R.LSGIAFVELPSPDVAEK.A
*		2.4998	0.2063	95.6	1252.81	1251.68	5.79252	R.RFIEVYPATR.E
*		3.0281	0.2287	98.7	1252.17	1251.68	6.33292	R.RFIEVYPATR.E
*		2.505	0.1928	95.1	1802.68	1802.77	4.79741	R.GGFDGFYHGGFNSGPMR.G
*		4.0852	0.4606	100	1805.11	1802.77	7.53935	R.GGFDGFYHGGFNSGPMR.G
49.m00027	D-3-phosphoglycerate dehydrogenase, putative	24	0.268	604	65194	7
*		5.5776	0.3985	100	2631.17	2629.35	7.06985	R.VLVCDPIDQAGMDILSSFADVDTK.L
*		4.48	0.3307	99.7	2631.42	2629.35	5.56961	R.VLVCDPIDQAGMDILSSFADVDTK.L
*		2.4211	0.2577	97.7	1052.71	1051.63	6.306	R.HLINADKLK.L
*		3.2529	0.2955	99.8	1052.45	1051.63	7.1395	R.HLINADKLK.L
*		6.6433	0.4246	100	3766.29	3761.89	7.3321	K.AVAEALMANELAGAALDVFEEEKEFSKDNPLIQAK.A
*		6.2078	0.509	100	1764.09	1763.02	8.59904	R.SQQLVSLVHLAEILGR.L
*		3.6549	0.3804	100	1393.81	1392.77	7.35195	K.LVDEPVETLHLK.I
*		5.2663	0.4801	100	2326.63	2325.29	7.03778	K.IRGSVDSANADVLLLSAAQGVLR.T
*		6.317	0.4633	100	2057.23	2056.1	8.08249	R.GSVDSANADVLLLSAAQGVLR.T
*		6.0203	0.4642	100	3202.98	3200.75	8.5979	R.IAQEHKVELVVSKEELTTPPQNSILELR.V
*		3.2841	0.2904	100	1616.14	1613.93	5.77757	K.LAGANINIANCHLGR.R
*		3.9438	0.3298	99.9	1614.63	1613.93	5.27514	K.LAGANINIANCHLGR.R
44.m02716	hypothetical protein	16	0.268	314	33957	6.5
*		7.1666	0.4561	100	1823.79	1818.98	9.19058	R.AAVAAAAANGAETGKAPHLK.L
*		4.0083	0.3515	100	1441.55	1440.84	5.91473	K.KPTEQGTVLLQVK.A
*		2.535	0.2472	97.5	1254.66	1254.68	5.53645	K.APPYKPIPESR.F
*		3.1249	0.3481	99.8	1257.21	1254.68	5.46203	K.APPYKPIPESR.F
*		3.9263	0.2967	99.8	1543.57	1543.99	5.96006	R.LLATCGILPLPLDK.A
*		4.0303	0.4505	100	1745.57	1743.12	6.98141	R.LLATCGILPLPLDKAK.E
*		2.6639	0.2425	98.3	1088.31	1087.57	4.52304	K.RVDNVDEIK.T
*		5.6145	0.4746	100	2550.09	2549.32	8.95972	K.RVDNVDEIKTIITEAGGFFGTPVA.-
50.m03286	60s ribosomal protein L33-A, putative	5	0.268	112	12847	10.9
*		3.5552	0.1872	97.8	2325.93	2327.24	4.88319	R.SKVNQYPSCSLLQLEGVNDR.K
*		4.9574	0.1992	99.8	2458.19	2455.34	5.51847	R.SKVNQYPSCSLLQLEGVNDRK.D
*		4.2316	0.2557	98.8	2456.04	2455.34	5.24374	R.SKVNQYPSCSLLQLEGVNDRK.D
*		2.8262	0.1524	96.6	1256.7	1255.68	4.33604	R.KDTQFYLGKR.V
583.m00674	isocitrate dehydrogenase, putative	18	0.267	517	56538	8.3
*		4.8872	0.344	100	2446.23	2444.27	6.99934	K.LLFPYVEIPLEYYDLSVTNR.D
*		2.0694	0.3124	96.3	1082.01	1079.66	5.19269	R.APILISNVPR.L
*		3.8783	0.497	100	3326.17	3323.6	8.58965	R.HAYGDQYKAESLVCDGPGDFTISFTPAGGSR.V
*		6.147	0.4163	100	3325.38	3323.6	7.37069	R.HAYGDQYKAESLVCDGPGDFTISFTPAGGSR.V
*		3.4417	0.3235	99.8	1654.81	1653.87	6.75411	K.FALQQNMPLYLSTK.N
*		4.9858	0.2243	99	3070.32	3066.42	5.22069	K.QYDGMFKDIFQSYYDEQFKPLFEK.Q
*		4.6576	0.4757	100	2198.93	2197.05	7.34173	K.DIFQSYYDEQFKPLFEK.Q
*		4.4613	0.4763	100	1565.57	1564.81	7.66589	K.TSTNPIASIFAWTR.G
*		6.893	0.5397	100	2722.87	2721.28	8.81918	K.GADKVTASDYLTTEEFMDAISDTLK.M
145.m00347	26S protease regulatory subunit 6a, putative	17	0.265	427	47788	5.3
*		6.186	0.5113	100	4126.35	4124.03	7.50538	R.AMEVDERPQEEYNDVGGLDKQIQELIEAVVLPMTHK.E
*		2.7053	0.1703	96.2	1646.03	1644.88	4.748	K.LAGPQLVQMFIGDGAK.M
*		3.0454	0.3499	99.6	1648.13	1644.88	6.77952	K.LAGPQLVQMFIGDGAK.M
*		5.5402	0.4578	100	1948.17	1944.07	9.96326	K.EKAPAIIFIDELDAIGTK.R
*		4.6946	0.4701	100	1945.2	1944.07	7.68568	K.EKAPAIIFIDELDAIGTK.R
*		4.5028	0.535	100	1687.91	1686.93	9.35071	K.APAIIFIDELDAIGTK.R
*		5.8152	0.4451	100	2197.97	2195.1	8.13929	R.TMLELLNQLDGFSSDDRIK.V
*		3.1246	0.36	98.3	2196.54	2195.1	6.07181	R.TMLELLNQLDGFSSDDRIK.V
*		3.175	0.4312	100	1432.85	1432.75	6.74717	R.KIELPHPNEEAR.E
*		3.7732	0.1139	97.3	1433.45	1432.75	5.56765	R.KIELPHPNEEAR.E
*		4.9135	0.4758	100	1494.53	1493.75	8.73303	R.KMNVNKEDVNFR.E
42.m00091	hypothetical protein	7	0.265	170	18688	8.1
*		3.7774	0.3304	100	1552.92	1551.83	6.74199	K.KAIPDAFIYFNPR.K
*		4.4319	0.4737	100	1555.45	1551.83	8.14689	K.KAIPDAFIYFNPR.K
*		3.1499	0.3277	100	1425.15	1423.74	6.3052	K.AIPDAFIYFNPR.K
*		3.3743	0.4107	100	1425.35	1423.74	6.10387	K.AIPDAFIYFNPR.K
*		4.3345	0.422	99.9	3572.46	3568.97	6.25859	R.GVAYDLSKVDVVGVIPVDCSEFDCKTLSPVLF.R
20.m00387	subtilase family serine protease, putative	41	0.263	761	81777	5.2
*		2.9506	0.3067	99	1739.97	1737.87	5.28969	S.ENIPVAELEPQDLDR.E
*		5.2735	0.5013	100	2067.25	2066.04	8.89622	S.ENIPVAELEPQDLDREAK.Y
*		2.6911	0.2691	98.4	1279.83	1279.71	4.84631	V.KELNGHVDVLR.E
*		2.7822	0.2623	97.4	3012.51	3009.62	5.16452	L.RESGVVLVDLPAQTTDKQLQELIETAR.A
*		5.0249	0.5014	100	3010.83	3009.62	7.3873	L.RESGVVLVDLPAQTTDKQLQELIETAR.A
*		4.5782	0.449	100	2856.41	2853.52	8.84367	R.ESGVVLVDLPAQTTDKQLQELIETAR.A
*		4.3544	0.5126	100	2856.27	2853.52	7.77202	R.ESGVVLVDLPAQTTDKQLQELIETAR.A
*		2.5535	0.3042	99	1592.89	1592.83	6.21809	R.AQGTIVEPDHLVQSV.N
*		3.3146	0.4028	99.9	1593.87	1592.83	8.47997	R.AQGTIVEPDHLVQSV.N
*		4.8232	0.4365	100	2247.05	2242.16	7.77193	S.KGSNDPLLDRLWGMDALNVK.E
*		3.8259	0.4112	99.8	2243.64	2242.16	6.83156	S.KGSNDPLLDRLWGMDALNVK.E
*		4.5519	0.2796	99.9	2275.63	2273.25	4.59665	R.RPLVCVLDTGIDYNHPDLR.D
*		3.8777	0.2148	96.1	2277.69	2273.25	5.2142	R.RPLVCVLDTGIDYNHPDLR.D
*		5.7872	0.4233	100	3465	3459.75	6.09179	R.RPLVCVLDTGIDYNHPDLRDNMEVNQAER.D
*		1.9663	0.2819	95.7	827.56	827.441	5.83282	K.FLAYTGR.G
*		7.2629	0.448	100	2043.31	2038.97	8.96709	R.GADIVNHSWGGSWPSEALR.E
*		6.1154	0.5757	100	2188.67	2185.12	9.62392	T.AFYPAAFSTEADGLITVANVK.G
*		3.5045	0.337	99.8	3106.27	3104.54	6.86481	T.AFYPAAFSTEADGLITVANVKGDPDHGGKR.I
*		6.791	0.4949	100	2604.37	2601.26	8.39744	G.T(ph)S(ph)MAAPALSGIVALMLAVNPGLSTR.Q
645.m00319	RNA recognition motif domain-containing protein	32	0.262	461	49486	8.4
*		4.0104	0.3875	100	2967.69	2964.53	7.47736	K.LFVGRVPQSMEDAALRPIFEEFGEVK.E
*		6.0519	0.3497	100	2396.79	2392.19	7.73663	R.VPQSMEDAALRPIFEEFGEVK.E
*		4.2317	0.3637	99.8	2394.9	2392.19	7.33735	R.VPQSMEDAALRPIFEEFGEVK.E
*		3.1054	0.2514	98.5	1606.31	1605.86	5.43066	D.AALRPIFEEFGEVK.E
*		4.4886	0.2988	100	1206.37	1204.6	6.89436	K.MDSIAAADAAIR.G
*		4.5259	0.3904	100	1316.05	1315.73	7.40479	R.ILEQSMGPITVK.Y
*		4.3103	0.3985	100	2565.93	2565.25	6.74551	K.YATGEAEKLGFATSSCEPGQDQAK.L
*		3.2597	0.3333	100	1420.89	1417.76	6.15407	K.FAFKEEALHAVR.T
*		4.6392	0.4191	100	1420.73	1417.76	8.09385	K.FAFKEEALHAVR.T
*		3.5612	0.4955	100	1419.51	1417.76	7.79554	K.FAFKEEALHAVR.T
*		3.3506	0.4697	100	1657.85	1656.78	8.20818	R.AAGQWKEYFTQDGR.A
*		5.1778	0.4219	100	1657.51	1656.78	6.83786	R.AAGQWKEYFTQDGR.A
*		6.0779	0.3581	100	2461.95	2460.24	6.92013	K.KGEEQYVQHLLQPQNNPQGPR.G
*		4.6644	0.3245	99.8	2464.68	2460.24	4.90276	K.KGEEQYVQHLLQPQNNPQGPR.G
69.m00140	proliferation-associated protein 2G4, putative	23	0.26	462	50342	6.7
*		3.2846	0.2666	99.6	1072.97	1072.6	6.49557	R.TAADIVNGALK.K
*		3.1821	0.3262	95.3	4114.44	4114.17	5.71319	K.GIAFPTCISINEICGHFSPVEENAETDRVLAEGDVVK.V
*		3.9057	0.362	99.9	2327.89	2327.21	6.12791	Y.TVVCDASLPGIFGGTSGAQEQGR.I
*		4.1535	0.2636	99.9	1292.47	1290.74	6.25818	K.AKDAAVKPTVYK.R
*		2.3126	0.2732	96.4	1091.64	1091.61	5.98617	K.DAAVKPTVYK.R
*		2.9423	0.2176	98.3	1092.27	1091.61	5.55833	K.DAAVKPTVYK.R
*		2.4915	0.2745	97.5	1247.73	1247.71	5.60981	K.DAAVKPTVYKR.A
*		2.6873	0.302	99.3	1204.82	1203.73	5.49453	K.FTLLLLPTGTK.K
*		3.9064	0.3315	100	1206.63	1203.73	6.60156	K.FTLLLLPTGTK.K
*		5.63	0.4198	100	2859.41	2856.52	7.99537	K.KVTGLPLLYEKELDSIHTVEDESLK.A
*		7.1374	0.4304	100	2858.88	2856.52	7.73204	K.KVTGLPLLYEKELDSIHTVEDESLK.A
*		4.4743	0.413	100	2728.81	2728.43	6.87957	K.VTGLPLLYEKELDSIHTVEDESLK.A
*		5.6564	0.3843	100	2734.05	2728.43	7.35719	K.VTGLPLLYEKELDSIHTVEDESLK.A
80.m00049	hypothetical protein	8	0.26	435	48073	7.3
*		3.004	0.2741	99.5	1123.72	1123.62	6.71009	M.GAPSPVAAGVAAR.T
*		3.9347	0.2587	97.1	3587.22	3586.97	5.0658	R.VNAVSSDPAEVVPEADLCLICAPANAHFPLLEK.I
*		2.7882	0.3065	99.5	1743.88	1742.97	5.56978	R.FPELDLSSVLPIKER.V
*		4.1397	0.3866	100	1742.87	1742.97	6.96406	R.FPELDLSSVLPIKER.V
*		6.295	0.5679	100	2226.95	2224.1	9.46016	K.HYGADVKDTSTLQTVFATNR.G
*		3.7949	0.5685	100	3430.05	3427.74	7.77801	R.AYGLTTPEEIVAPSLMAQNATLPFAHIDMLGR.L
38.m01067	alanyl-tRNA synthetase, putative	30	0.259	1037	113409	5.7
*		4.5069	0.4924	100	2825.93	2822.47	7.95861	R.GDNTLLFINAGMNQFKPIFLGQIDR.S
*		3.0829	0.2523	98.3	2663.91	2660.39	4.59736	R.LPSCPPDEEARDIWLQYLPANR.V
*		3.458	0.4061	99.3	2663.19	2660.39	6.19745	R.LPSCPPDEEARDIWLQYLPANR.V
*		4.6936	0.4262	100	2620.45	2618.3	6.88479	R.VASVLQDKQSNYDTDLFTALFDK.I
*		4.405	0.2785	99	2620.23	2618.3	5.79689	R.VASVLQDKQSNYDTDLFTALFDK.I
*		4.3469	0.3461	100	1500.59	1499.86	6.40709	K.ILELSPGLRPYGGK.V
*		2.9564	0.3973	100	1857.82	1858.04	6.64163	K.LVPVVVSLLGETFPEMK.K
*		4.6467	0.3385	100	1862.81	1858.04	7.28713	K.LVPVVVSLLGETFPEMK.K
*		3.5566	0.3099	99.9	1391.59	1390.77	6.17993	R.ILLKEEQQFSR.T
*		4.2629	0.2041	99.5	2344.01	2341.26	5.29051	R.FAPEVTAVASPTGENLVAVILDK.T
*		3.7621	0.3871	100	1393.33	1391.7	6.13211	K.SGDFILHIGSMSK.G
*		6.298	0.5077	100	2762.95	2761.44	8.84037	R.LRFDYAGEKPLENEDIIAVENVVK.D
*		6.5341	0.5713	100	2762.04	2761.44	10.3523	R.LRFDYAGEKPLENEDIIAVENVVK.D
*		4.4019	0.4985	100	1349.39	1348.69	9.52746	R.AVFGEVYPDPVR.V
*		2.815	0.4239	100	1392.79	1392.7	7.6954	R.KELEELEEAFR.S
*		3.9349	0.285	99.9	1395.29	1392.7	6.04861	R.KELEELEEAFR.S
*		3.8216	0.2831	99.9	1201.53	1200.68	6.8944	R.ELAALEKEVAK.A
*		3.9528	0.3635	100	1307.55	1306.77	7.12944	R.GLLDGAGPLPLVGK.R
*		4.2148	0.4526	100	1242.29	1240.65	7.54856	K.KLGEELGTEHK.T
*		3.9612	0.2399	99.6	1857.91	1853.09	5.34297	K.TKPFLVLNLPQLLGDGK.A
*		2.7575	0.3373	99.5	1964.04	1963.96	6.15381	K.EGAADKVDAAVAEATAFAEK.K
*		6.025	0.5024	100	1965.67	1963.96	9.93294	K.EGAADKVDAAVAEATAFAEK.K
*		5.4238	0.5359	100	2093.63	2092.06	9.19347	K.EGAADKVDAAVAEATAFAEKK.Y
*		5.4415	0.501	100	2093.64	2092.06	8.46068	K.EGAADKVDAAVAEATAFAEKK.Y
80.m00017	60S ribosomal protein L10, putative	35	0.258	221	24801	10.2
*		3.7383	0.4401	100	3434.23	3431.67	7.67449	R.KRADVDEFPGVAHLVSDEYEQISSEALEAAR.V
*		9.709	0.6065	100	3433.8	3431.67	12.4537	R.KRADVDEFPGVAHLVSDEYEQISSEALEAAR.V
*		4.7966	0.4098	100	3306.45	3303.58	7.58827	K.RADVDEFPGVAHLVSDEYEQISSEALEAAR.V
*		9.0991	0.5542	100	3305.94	3303.58	10.6732	K.RADVDEFPGVAHLVSDEYEQISSEALEAAR.V
*		5.0558	0.4394	100	3151.13	3147.48	7.93152	R.ADVDEFPGVAHLVSDEYEQISSEALEAAR.V
*		6.1819	0.4118	100	3149.37	3147.48	7.59379	R.ADVDEFPGVAHLVSDEYEQISSEALEAAR.V
*		4.5985	0.3383	100	1246.23	1244.7	7.25725	R.VDIGQILMSIR.T
*		3.4874	0.2231	95.4	1644.93	1644.91	5.36235	R.TRESNVATAVTALRR.A
49.m00010	PKC-interacting cousin of thioredoxin, putative	10	0.256	238	26165	5.6
*		3.9498	0.3232	99.9	2821.53	2816.43	5.30743	K.CFAHANGVTEVPTTIFYEDGELLGR.L
*		4.358	0.501	100	1689.49	1688.89	8.99824	R.LSSLVNSHPVMVFMK.G
*		4.4905	0.4924	100	1898.37	1894.9	8.65951	R.LVHFGAFDVFDDEEVR.E
*		5.0235	0.4582	100	2325.21	2322.14	8.4007	R.LVHFGAFDVFDDEEVREGLK.K
*		6.8614	0.5493	100	2451.81	2450.24	10.3312	R.LVHFGAFDVFDDEEVREGLKK.F
*		4.1298	0.3656	99.8	2453.37	2450.24	6.26413	R.LVHFGAFDVFDDEEVREGLKK.F
55.m08199	hypothetical protein	16	0.256	223	24594	7.2
*		2.7284	0.4452	100	1325.93	1324.67	6.34426	R.FVGNVWNVDFK.N
*		3.6418	0.4892	100	1325.53	1324.67	8.61938	R.FVGNVWNVDFK.N
*		3.9887	0.4339	100	2046.53	2046.06	7.60867	R.FYVCSISTTYVESEGKR.S
*		4.354	0.5132	100	3137.25	3135.49	9.77436	K.NHGPDVPPDVQDSVLEAFQASLDDEKNKA.-
*		6.2074	0.5126	100	3137.91	3135.49	8.82062	K.NHGPDVPPDVQDSVLEAFQASLDDEKNKA.-
583.m00608	ubiquitin-conjugating enzyme E2, putative	13	0.256	199	22630	7.9
*		3.7573	0.3144	99.8	2169.57	2165.06	6.21139	K.GQVAEGVSFGLEEADDISLTK.W
*		2.3864	0.3173	98.1	1737.12	1736.84	4.76108	K.WSGTIFGPPGTAFENR.I
*		5.3483	0.5229	100	1737.59	1736.84	8.76176	K.WSGTIFGPPGTAFENR.I
*		4.3757	0.4134	100	1551.25	1550.81	6.7073	R.INMHSVDPNGVVLR.S
641.m01588	glycine-rich protein 2, putative	40	0.254	209	23061	9.8
*		7.4091	0.502	100	2457.89	2453.23	9.50156	K.KGFGFITAEDGTDLFVHQTEIK.A
*		7.2348	0.488	100	2459.01	2453.23	7.74393	K.KGFGFITAEDGTDLFVHQTEIK.A
*		8.0909	0.5574	100	2329.97	2325.14	11.6822	K.GFGFITAEDGTDLFVHQTEIK.A
*		3.1813	0.361	98.3	2326.26	2325.14	5.61793	K.GFGFITAEDGTDLFVHQTEIK.A
*		2.4872	0.2481	97.1	1250.74	1250.6	5.63874	R.NLAEGESVEFR.V
*		3.0558	0.2662	99.3	1251.25	1250.6	6.40245	R.NLAEGESVEFR.V
*		5.3231	0.4082	100	2111.93	2111.1	6.82487	R.KAVSVTGPNGDFVQGEPRPR.M
*		3.9768	0.3739	99.8	2110.8	2111.1	6.65332	R.KAVSVTGPNGDFVQGEPRPR.M
38.m00021	bi-functional aminoacyl-tRNA synthetase, putative / prolyl-tRNA synthetase, putative	19	0.253	711	80432	6.8
*		4.4274	0.3233	99.8	1868.79	1868.04	7.08997	K.ALQKLEELGIGYQLHR.H
*		2.8262	0.2829	99.3	1632.21	1629.84	6.01677	R.LADEELLGPMLDVSK.G
*		3.043	0.228	97.3	1630.39	1629.84	6.16815	R.LADEELLGPMLDVSK.G
*		5.7519	0.4412	100	1579.73	1575.86	8.823	K.LAAAPAGGANKPNAPAGK.A
*		3.1416	0.3739	99.8	2953.27	2953.4	6.1481	K.EKDHVEGFSPEVAWVTHYGDSPLPEK.I
*		5.084	0.4341	100	2954.52	2953.4	7.13299	K.EKDHVEGFSPEVAWVTHYGDSPLPEK.I
*		4.3748	0.3751	100	1925.61	1925.02	6.99553	K.IAIRPTSETIMYPAYAK.W
*		5.0225	0.4654	100	1630.93	1628.88	8.43953	R.GIQAATSHLLGTNFAK.M
*		5.656	0.5325	100	1629.79	1628.88	10.0392	R.GIQAATSHLLGTNFAK.M
*		2.8574	0.1453	96.6	1466.04	1465.8	4.45393	R.LVHQTSWGCTTR.S
*		4.4654	0.4335	100	2584.67	2582.48	7.79026	R.VASVQVVIIPILFKDENTGEILGK.C
*		3.849	0.2739	97.5	2583.3	2582.48	5.70842	R.VASVQVVIIPILFKDENTGEILGK.C
*		3.888	0.2133	99.1	1923.75	1920.94	5.1309	R.RDTGEAYQISWADLAPK.L
*		3.9791	0.2307	99.5	2328.07	2328.23	5.72448	K.HLVLAPWCEDPESEEQIKK.E
49.m00003	cAMP-dependent protein kinase regulatory subunit, putative	12	0.253	308	35010	5.9
*		2.6817	0.3352	99.6	1049.13	1048.62	6.13946	K.KFVAPVYPK.T
*		6.4546	0.5968	100	1993.05	1989.93	10.6241	K.MHPGDAFGELALMYNAPR.A
*		3.1551	0.2982	95.9	1991.16	1989.93	5.17104	K.MHPGDAFGELALMYNAPR.A
*		4.9725	0.2968	100	1665.97	1662.92	5.99634	K.KREIFEESLKEVR.I
*		4.4561	0.3552	100	1280.61	1279.74	6.82476	K.KGGFFGELALLK.D
*		3.8307	0.3545	100	1648.76	1647.89	7.51621	K.GGFFGELALLKDQPR.A
*		5.1493	0.4303	100	1650.71	1647.89	6.62756	K.GGFFGELALLKDQPR.A
*		4.5594	0.3999	100	1335.19	1333.67	7.22761	K.SHVQVAYMDRK.S
*		2.9405	0.32	99.6	1269.15	1268.74	7.03365	R.LLGPVEQILMR.N
50.m00004	proliferating cell nuclear antigen 1, putative	3	0.252	317	34552	4.7
*		4.3042	0.3921	99.8	2733.06	2732.4	7.20814	R.RLFESIKDMVSDVNLDCDETGLR.L
*		4.1555	0.2361	97.1	2985.24	2984.45	4.1273	R.LMAIDQDALRVPEDETAHDVTVTMSAR.E
*		4.4404	0.352	99.8	3131.43	3129.65	5.34842	K.FVTQGDLGVGEVLLKPKPFANGDDSGVEIK.V
59.m03713	10 kDa chaperonin, putative	9	0.251	279	30935	8.1
*		4.5396	0.4095	100	2223.65	2220.14	6.55653	R.SASNFSFEGEDIRGPIKPLR.G
*		4.4758	0.3812	99.9	2221.83	2220.14	6.8463	R.SASNFSFEGEDIRGPIKPLR.G
*		2.4344	0.2308	96	1657.78	1654.92	5.75495	R.IPVDVAIGDWTIISR.H
*		3.7071	0.3289	99.8	1655.63	1654.92	6.7103	R.IPVDVAIGDWTIISR.H
*		5.3132	0.4013	100	2730.03	2725.43	7.35695	K.VQTTTEERDANPSDILPLGDTILVK.L
*		3.7541	0.4023	100	1782.93	1780.97	6.74348	R.DANPSDILPLGDTILVK.L
*		2.6101	0.2677	98.3	1148.93	1148.54	5.86798	K.YGGESYAFVR.A
25.m00003	serine proteinase inhibitor, putative	3	0.248	294	32556	5
*		3.5118	0.2737	99.5	2282.89	2283.22	5.23435	R.NLELNCGGDHVTYANHCIR.E
*		4.4374	0.4418	99.9	3771.36	3771.91	6.81336	R.RVELKHEGPCEADEQKQLPVQHGDNEIDVPER.R
*		3.7942	0.233	99.3	2654.37	2649.56	4.70571	R.IEDLKDCACPLILTPNCGTDRK.T
55.m04691	hypothetical protein	10	0.248	218	23919	6.9
*		6.8937	0.5961	100	2171.09	2166.09	10.3554	K.LLIESSAGSGGYAFMAHDVLK.G
*		6.234	0.5025	100	2198.11	2197.09	8.35586	K.GINRQPSLELEPLAEDEMR.E
*		2.7384	0.2642	97.4	1531.51	1531.72	5.72848	R.DAAGYYVVHIHATD.-
541.m02058	vacuolar ATP synthase subunit E, putative	13	0.246	236	26894	8.7
*		5.2257	0.4904	100	2768.15	2767.4	9.73705	R.RISAQDQVLSEVYSQAMTQLSAVSR.D
*		7.2494	0.6114	100	2615.75	2611.3	11.986	R.ISAQDQVLSEVYSQAMTQLSAVSR.D
*		4.446	0.3391	100	1382.55	1381.84	6.48311	K.LLEDLIVQGLLR.L
*		4.1169	0.2773	99.9	1224.55	1223.74	6.4677	K.ALVEAVLPNAVK.R
*		3.1999	0.2713	99.3	1380.35	1379.84	4.57469	K.ALVEAVLPNAVKR.Y
*		2.3705	0.3469	99.5	966.73	966.479	7.35844	R.HTLFPSHQ.-
55.m00016	DnaJ domain-containing protein	10	0.244	397	44653	7.1
*		3.63	0.2741	99.7	1321.49	1319.77	6.27054	A.AKQNLYSVLGVK.R
*		4.3044	0.356	99.7	2073.12	2072.08	6.28803	K.FKEISFAYEILNNAEKR.Q
*		4.8545	0.429	100	2776.25	2773.28	7.26506	R.LQSGGQQASHPFGDIFSDFFGGGFGGR.T
*		5.3388	0.4233	100	2775.66	2773.28	7.35666	R.LQSGGQQASHPFGDIFSDFFGGGFGGR.T
*		4.3782	0.4562	100	1995.07	1994.11	8.27307	K.LGHEPGDLVLVIQELPHK.R
*		3.0931	0.3467	100	1347.83	1346.77	7.02395	R.ISLLEALVGFER.S
*		5.0519	0.3886	100	1346.87	1346.77	7.49786	R.ISLLEALVGFER.S
*		3.2764	0.3047	100	1299.8	1298.69	5.59248	R.SFIHLDNTPVR.V
*		3.5963	0.3985	100	1300.55	1298.69	7.91321	R.SFIHLDNTPVR.V
583.m00606	hypothetical protein	3	0.241	224	25336	5.7
*		2.4498	0.2546	96.9	1339.81	1338.61	5.77938	R.DVEPFDWFQR.Y
*		3.3305	0.2976	99.5	1892.07	1887.07	6.35005	R.YAGLKPILLEAGLQASSR.I
*		4.4627	0.2297	98	3093.78	3092.69	5.69701	K.TIQKPSINVQAPIDEKDNVHYVYICK.K
641.m00192	TCP-1/cpn60 family chaperonin, putative	15	0.24	537	58666	7.1
*		2.3704	0.3608	98.9	1057.59	1057.54	6.07105	K.SNFGPHGTLK.M
*		3.3104	0.4423	100	1059.25	1057.54	7.26095	K.SNFGPHGTLK.M
*		3.214	0.3714	99.9	974.513	973.55	6.58314	K.MLVGGAGQIK.I
*		5.409	0.5039	100	2506.41	2505.27	8.88257	R.AATAQDESTGDGTTSSVLLIGELLR.Q
*		5.0893	0.5331	100	2508	2505.27	7.18022	R.AATAQDESTGDGTTSSVLLIGELLR.Q
*		2.6364	0.3054	99.3	1054.11	1053.58	6.28459	R.LVFEGVHPR.L
*		2.1383	0.3027	95.5	1273.49	1272.68	5.79135	K.GIDPPSLDLFAK.D
*		3.9888	0.3873	99.9	1649.97	1648.88	6.71069	K.GPNDHTIAQIKDALR.D
*		5.0678	0.3916	100	2240.29	2237.2	7.47338	R.AVVPGAGAFEIAAYAALQDFKK.E
*		4.16	0.376	100	2861.27	2858.44	6.82536	K.RQPVGLNLTTGDALSPSVEGIWDNYR.V
*		4.9654	0.3813	99.9	2859.15	2858.44	5.54547	K.RQPVGLNLTTGDALSPSVEGIWDNYR.V
55.m04670	polyposis locus protein 1-related	4	0.24	217	24052	6.2
*		3.7382	0.3977	100	1390.53	1389.74	8.03882	K.LNAYPVVAQASEK.L
*		7.6807	0.533	100	3826.44	3821.96	10.0111	R.SIDGAVEQISQVGASAAEGLQQALNDGATLVNQAAGLVR.Q
49.m00009	tudor domain-containing protein / staphylococcal nuclease homologue domain-containing protein	17	0.239	941	104042	7.6
*		2.5336	0.2447	97.1	1042.41	1041.61	4.87115	R.LSLASVQAPR.V
*		2.3782	0.2501	96.1	1173.91	1173.7	4.96806	K.KLPGIVEYVR.D
*		4.2497	0.3146	99.9	1582.79	1581.92	5.83368	R.VALLLPQKENESLK.V
*		3.4068	0.3244	99.7	2083.45	2084.23	5.65768	K.VVYLPVLLSGIQCDGFKR.E
*		4.9845	0.3481	100	1455.41	1453.87	7.17472	K.GNISILLLQNGLAK.I
*		4.205	0.2142	99.5	2127.13	2127.13	6.42782	K.IQSGSLGLTECGAQLSQAMR.E
*		4.6188	0.4242	100	2795.99	2794.44	8.09327	K.VIVEYVREPLPSASGAALPPASDDQGR.M
*		6.0003	0.4431	100	1764.53	1762.03	7.87507	K.NCQNIAELILQAGLGK.T
*		4.1805	0.3618	100	1281.75	1280.73	6.35748	R.IIDLLGPANAQR.A
*		5.5005	0.5652	100	1736.21	1731.94	9.48974	R.IPKLDGVVDYVFGPGR.F
*		5.2607	0.4697	100	2214.23	2212.1	8.28641	K.VESVDKGGNFIGTLWYNQGK.Q
*		5.0014	0.4749	100	2115.79	2113.97	8.23962	K.YGTEGSSNLEDTYTPGGLPR.K
*		2.3956	0.2624	97.4	1175.53	1171.55	5.24277	K.FSADNLWYR.G
*		5.1304	0.4997	100	2162.73	2159.04	7.66882	R.DSSGKEPQISVFYIDFGNR.E
59.m03441	26S proteasome regulatory subunit, putative	8	0.239	343	38438	6.3
*		5.8921	0.5063	100	2539.33	2535.29	8.71219	K.TAAAASGEPQLDSLSSFASVAGLVASK.T
*		7.0963	0.5875	100	2579.1	2577.37	11.1343	R.TFVHVASTIGALEAEEVGVEHLLR.D
*		3.3655	0.3533	99.8	1768.61	1767.93	6.46213	K.IQEIYAYLQDAANKK.I
*		3.349	0.2572	99.4	1336.53	1335.77	6.07558	R.SVLALHNLINNK.V
*		3.3427	0.289	97.7	1809.99	1806.02	4.95871	R.SVLALHNLINNKVENK.R
113.m00012	TCP-1/cpn60 family chaperonin, putative	12	0.238	546	59475	6
*		5.4953	0.4146	100	2004.91	2004.17	6.72191	R.GQIISNINACQVIADIVR.S
*		3.1201	0.3105	99.4	1880.83	1879.97	6.52133	K.TFIEGGMAPQILINGYR.T
*		3.602	0.2797	99.6	1736.49	1735.93	4.69279	R.ELKVDLSSTPPHEKR.V
*		7.1964	0.5846	100	2062.51	2061.07	11.9726	K.KVTGGSYTDSFVVQGVAFAK.T
*		3.8619	0.264	99.6	2457.11	2456.31	5.24277	K.IQTTVNSITPDVLGTCGVFEER.Q
*		3.4415	0.1823	97.3	2378.47	2374.18	3.97691	R.GGAPQFLDEADRSLNDAVMIVR.R
*		4.3212	0.3648	100	1650.91	1650.83	7.54824	R.ALATNAGYDATDILNK.L
44.m02604	cyclophilin, putative	4	0.238	172	18758	8.8
*		3.4966	0.3247	99.9	1288.59	1284.78	5.2854	K.GVGVSGKPLCYK.N
*		2.77	0.4342	99.9	1258.47	1257.59	8.07982	R.FNGTGGESIYGR.T
*		2.7814	0.3691	99.6	1358.81	1358.63	5.90776	R.FNGTGGESIYGRT.F
*		3.2336	0.282	99.2	1918.19	1916.04	4.78052	G.SQFFITTVPCPWLDGK.H
641.m03153	SRS domain containing protein	9	0.237	379	39375	5
*		2.6229	0.2459	98.2	1969.3	1967.79	5.37726	A.SVS(ph)AASAGEANNPDDTGEVP.D
*		2.5641	0.2219	96.8	1499.7	1496.9	5.53821	R.LVDVSTLIPTAIVR.G
*		5.3703	0.5286	100	1498.79	1496.9	9.48973	R.LVDVSTLIPTAIVR.G
*		5.3749	0.368	100	2753.39	2750.48	8.50892	R.GPQPSTPSLEGSSLLLTLGLPLDSDKK.A
*		3.9011	0.4942	99.9	2751.78	2750.48	7.80008	R.GPQPSTPSLEGSSLLLTLGLPLDSDKK.A
*		3.2582	0.4897	100	1703.53	1701.92	7.6134	K.GLPVLDIFKESDNVR.A
*		3.3012	0.3663	100	1574.72	1573.82	6.47699	R.SYLITSTSSFSKPR.I
*		4.782	0.4245	100	1573.95	1573.82	8.96738	R.SYLITSTSSFSKPR.I
80.m02161	hypothetical protein	13	0.236	436	47923	9.2
*		2.8578	0.3278	99.7	1192.74	1191.64	6.71766	R.AATVAAGNELFK.E
*		3.3714	0.3401	98.7	1984.59	1983.04	7.16425	R.AATVAAGNELFKEALGHQR.V
*		3.0782	0.2381	97.8	1843.53	1840.97	4.72515	A.TVAAGNELFKEALGHQR.V
*		4.8233	0.3908	100	2367.21	2366.19	7.98755	K.EALGHQRVDEVLSMVPADPFR.L
*		3.2658	0.2705	99	1913.65	1908.97	5.39958	K.ASETGSGLAASFLNTVEVR.V
*		5.3563	0.4532	100	1684.59	1680.82	8.07585	R.VTGMDFFNHAAPVFK.T
*		3.5345	0.3409	98.3	4170.99	4176.15	4.48408	F.IEGIITKRATYIPVSMYLSTDPT(ph)LTHEYEAAKTVKR.A
*		3.9961	0.4341	100	2857.33	2857.41	7.30402	K.RATYIPVSMYLSTDPTLTHEYEAAK.T
*		6.125	0.4489	100	2703.63	2701.31	8.95085	R.ATYIPVSMYLSTDPTLTHEYEAAK.T
83.m01278	eukaryotic translation initiation factor 3, putative	12	0.235	439	49734	8
*		8.9	0.5471	100	3748.53	3746.72	9.85596	R.KWADFELDDDYELGDLVNTATGFETKPDEEGVK.T
*		3.3385	0.358	99.9	1185.43	1183.63	6.51049	K.TVTTYTQTLR.G
*		6.1101	0.5446	100	2345.75	2344.21	10.7461	R.KNIVPFGLDAADGDPSLSATTVR.S
*		5.2532	0.4781	100	2344.83	2344.21	9.09114	R.KNIVPFGLDAADGDPSLSATTVR.S
*		6.7776	0.577	100	2152.55	2152.07	12.2719	R.VTNLSEDVKDEDLTELFGK.I
*		5.3634	0.5952	100	2152.56	2152.07	11.0371	R.VTNLSEDVKDEDLTELFGK.I
*		7.9017	0.524	100	2129.99	2126.08	9.02808	R.HGYDNLLLNVEWAKPSNR.D
80.m00014	nucleosome assembly domain-containing protein	19	0.235	281	32081	4.4
*		5.2248	0.1654	99.7	2111.21	2109.12	4.85715	K.DLDGIQAELQKLEEECAK.Q
*		7.609	0.5274	100	2376.89	2371.27	11.1896	R.NHPQLAYLVEEDIPILEHLK.R
*		5.4982	0.3905	100	2370.09	2371.27	6.89669	R.NHPQLAYLVEEDIPILEHLK.R
*		6.439	0.5535	100	3205.59	3204.44	9.36757	K.RAGDADDDVDVVSFFEWFTKEPSEEASR.L
*		4.2099	0.3124	99.9	3051.89	3048.34	7.52578	R.AGDADDDVDVVSFFEWFTKEPSEEASR.L
*		4.5506	0.291	99.3	3052.38	3048.34	5.50684	R.AGDADDDVDVVSFFEWFTKEPSEEASR.L
49.m03373	haloacid dehalogenase-like hydrolase domain-containing protein	9	0.233	317	34635	5.4
*		6.8926	0.5668	100	2026.91	2025.06	9.97693	R.AVVTDLDGTLLNSDHLVSR.A
*		4.3497	0.277	99.9	1601.43	1599.87	5.78743	K.LLHAEYLDKELQK.Q
*		3.4704	0.3191	99.8	1626.43	1624.8	6.58284	K.LTFNGSPQEVTEFR.A
*		2.7388	0.3258	98.8	2880.07	2876.44	5.01398	K.FVTLSNDQDGFAAVVKEICDDLEDR.E
*		4.5393	0.4399	99.8	2878.77	2876.44	7.44904	K.FVTLSNDQDGFAAVVKEICDDLEDR.E
*		4.6708	0.3859	99.9	3238.89	3234.62	6.94554	K.FVTLSNDQDGFAAVVKEICDDLEDRETK.A
41.m01301	conserved hypothetical protein	4	0.233	159	17914	7.9
*		4.9619	0.3858	100	1989.47	1989.02	5.7158	K.KSDDWVIEETNFCLGR.T
*		2.1812	0.2955	95.7	1231.61	1231.61	5.14682	R.FKETDDLAHR.V
*		3.1482	0.3928	99.9	1268.71	1268.7	7.97228	R.VLHVMDSQLVK.M
50.m03067	mitotic checkpoint protein BUB3, putative	6	0.232	332	36575	8
*		5.706	0.342	99.8	3526.14	3521.74	6.44629	R.IYDVDANEQLHKFEFDMPLLDACFLGDSAK.V
*		6.0062	0.5666	100	2035.77	2033.05	10.5096	R.YHVPTNLVYTAGWDGIVK.A
*		4.5483	0.2826	99.7	2034.24	2033.05	8.02703	R.YHVPTNLVYTAGWDGIVK.A
*		3.7264	0.2608	99.6	1687.51	1685.92	5.98287	R.MPQSAPICQAQLHGK.A
*		2.8014	0.3122	98.9	1416.37	1415.84	5.30614	K.GPIPTAPAPQIVVR.L
583.m05642	splicing factor 3b subunit 10, putative	5	0.231	108	12178	5.5
*		2.871	0.3893	100	1527.9	1527.83	6.31742	R.FSIQAQLQHLQSK.Y
*		4.8774	0.3919	100	1530.57	1527.83	6.23447	R.FSIQAQLQHLQSK.Y
*		3.7495	0.3844	100	1342.68	1342.65	7.24214	R.DTLASHVGHYSR.L
*		3.8243	0.4565	100	1344.41	1342.65	8.04372	R.DTLASHVGHYSR.L
55.m00005	apical membrane antigen 1, putative	20	0.23	569	63021	6.2
*		3.4272	0.2946	100	1726.52	1725.83	6.26531	R.NNFLEDVPTEKEYK.Q
*		5.4014	0.5026	100	2187.93	2187.09	10.4127	K.QSGNPLPGGFNLNFVTPSGQR.I
*		2.6969	0.2456	98.1	1339.79	1337.65	5.1331	K.YRYPFVYDSK.K
*		3.6505	0.3829	100	1339.31	1337.65	6.915	K.YRYPFVYDSK.K
*		6.7837	0.5329	100	2880.21	2876.42	11.5609	R.KSVTENHHLIYGSAYVGENPDAFISK.C
*		5.3822	0.5747	100	2874.48	2876.42	10.1957	R.KSVTENHHLIYGSAYVGENPDAFISK.C
*		7.3316	0.5072	100	2751.69	2748.33	10.2071	K.SVTENHHLIYGSAYVGENPDAFISK.C
*		5.3817	0.4495	100	2749.59	2748.33	8.73492	K.SVTENHHLIYGSAYVGENPDAFISK.C
*		4.737	0.427	99.8	2909.43	2908.26	6.38424	K.S(ph)VT(ph)ENHHLIYGSAYVGENPDAFISK.C
*		5.6822	0.5461	100	2195.81	2191.16	8.51817	R.CLDYTELTDTVIERVESK.A
*		4.7666	0.4871	100	4708.11	4705.11	7.59552	K.TFENDGVASDQPHTYPLTSQASWNDWWPLHQSDQPHSGGVGR.N
583.m05445	hypothetical protein	3	0.23	417	45975	5.2
*		6.9619	0.4585	100	3828.21	3824.95	8.2033	R.RTLWTQGESPQAVAASPASETFSPPDISSPLATVLGR.V
*		3.8317	0.363	99.9	1856.21	1856.02	7.82372	R.IPGGEEALELLGFELLR.G
*		4.9959	0.4922	100	4278.69	4274.03	6.4337	R.GGEPLGARPGAAEAPGGDANAEDEFVFTLFRDPTTEANAVEK.L
65.m00002	H4, putative	26	0.23	235	26225	6.1
*		4.7789	0.4022	100	1582.21	1579.71	6.70533	R.RTMDTQNDVESAGR.Q
*		3.2473	0.2096	99.5	1194.67	1192.62	5.44958	R.LMVTEKQESK.N
*		3.516	0.3889	100	1194.17	1192.62	6.61087	R.LMVTEKQESK.N
*		8.4153	0.5467	100	2952.71	2948.47	10.6345	K.TVSEHDMDQLLHDILAAGGVVGLDSEVK.L
*		5.9763	0.4656	100	2950.47	2948.47	7.57144	K.TVSEHDMDQLLHDILAAGGVVGLDSEVK.L
*		4.1883	0.4054	100	3136.45	3132.59	7.76487	K.TVSEHDMDQLLHDILAAGGVVGLDSEVKLA.-
59.m03408	conserved hypothetical protein	8	0.229	536	61284	6.4
*		4.3302	0.2735	99.9	1614.35	1613.86	6.00895	K.LRDGAQEVQTVIER.Q
*		4.6796	0.4543	100	2803.91	2802.32	6.7575	K.HHFYSQYQPGVVDPEAPQEVEAFK.Q
*		5.5963	0.3448	99.8	2804.04	2802.32	4.97535	K.HHFYSQYQPGVVDPEAPQEVEAFK.Q
*		4.213	0.348	100	2227.81	2227.07	8.87718	R.ALDFLPVDVEHHGEEYTQK.F
*		3.7048	0.183	98.2	1869.81	1866.98	5.11478	K.FLQYETELFQACAAR.L
*		6.0707	0.314	99.8	2293.5	2291.21	6.74209	R.DVERPTQAVQTLLGHLEATGR.P
*		6.0593	0.3484	100	2105.89	2104.13	7.43573	R.LATIEKNAQEEAAAYGLALK.T
*		2.6111	0.326	99.4	1044.87	1044.51	7.12325	K.TMGSAELAHK.A
50.m00060	nudix (nucleoside diphosphate linked moiety X)-type motif 9	8	0.229	475	52373	7.1
*		5.4417	0.4383	100	2048.99	2048.04	7.01983	K.KLVVPEDSFPSSSSLYHR.I
*		5.6659	0.4464	100	2048.7	2048.04	8.57176	K.KLVVPEDSFPSSSSLYHR.I
*		7.4887	0.4802	100	3722.07	3720.8	9.51002	R.KGQDEFTADCFEEADSASVSDVKEQEEIGKVPR.L
*		4.6906	0.5079	100	1468.57	1466.75	9.12221	K.WGANHAADALLTAR.N
*		6.2293	0.5683	100	2284.41	2281.26	9.92145	K.FAVPGGFVDPTDGPLIVTPILR.E
*		5.186	0.4778	100	2448.73	2447.3	7.5952	R.LVAMNVDPLKDLYASHSSFLVK.A
*		4.6101	0.4807	100	2448.93	2447.3	7.94073	R.LVAMNVDPLKDLYASHSSFLVK.A
583.m05392	zinc finger MYND domain-containing protein	7	0.229	253	28312	7.6
*		2.3813	0.2692	96.8	1514.4	1512.77	4.83335	K.KFTFVFVPADIND.P
*		3.8355	0.3251	99.2	2124.6	2123.08	5.3749	K.KFTFVFVPADINDPVEER.T
*		4.3353	0.4632	100	1996.37	1994.99	7.84791	K.FTFVFVPADINDPVEER.T
*		2.8881	0.2669	99.3	1044.27	1043.54	5.85399	R.ATLNAHFNR.E
*		5.2991	0.4399	100	3424.44	3421.86	7.76496	K.QADGKLSDEQLSTLIGIQHTYQIIPLTLPTK.A
*		4.4669	0.4316	100	2925.73	2922.62	7.66498	K.LSDEQLSTLIGIQHTYQIIPLTLPTK.A
*		4.7806	0.4881	100	2924.61	2922.62	8.39618	K.LSDEQLSTLIGIQHTYQIIPLTLPTK.A
46.m00023	KH domain-containing protein	21	0.228	570	64265	9.9
*		4.6571	0.3846	100	1747.35	1745.01	7.05626	R.KLSHVCGADLNILER.D
*		4.9325	0.264	99.8	1745.28	1745.01	4.8037	R.KLSHVCGADLNILER.D
*		3.78	0.3644	99.9	2201.39	2201.18	6.52811	R.DDLTIIHVPHECVGYVTGR.K
*		4.9521	0.4097	99.8	4552.77	4550.12	7.17176	K.MPGYFIKDDEEHFSNNPEFDTDRIPIKLEDYSYALGQR.G
*		5.4255	0.449	100	4325.85	4322.03	7.3095	P.GYFIKDDEEHFSNNPEFDTDRIPIKLEDYSYALGQR.G
*		3.9889	0.3556	100	1135.77	1135.61	7.54118	R.ASGAILEYVGR.H
*		3.4961	0.2815	99.5	3375.41	3374.68	5.05393	R.TSYVHVETDGRDDCDVVSLPVDAVAYVTGSK.G
*		3.7796	0.2915	97.6	3376.29	3374.68	4.50802	R.TSYVHVETDGRDDCDVVSLPVDAVAYVTGSK.G
*		4.9975	0.4783	100	1829.51	1827.89	8.38118	R.RAEEETGTFIFLDGSR.G
80.m00062	60s ribosomal protein L13a, putative	7	0.227	286	32749	10.7
*		3.1396	0.2515	98.7	1485.19	1485.9	5.59027	K.VVVIDCQGHLLGR.L
*		4.4354	0.3511	100	1505.83	1504.78	7.58919	R.LQVFEGVPTMVER.K
*		5.3925	0.3253	100	1899.03	1896.96	6.94097	R.LGDLSSQVGWSHGDLVAR.L
*		6.5131	0.5044	100	2351.69	2350.18	11.116	K.SFAQTTLPKDQVAFLQQYGHA.-
*		6.1809	0.4209	100	2350.98	2350.18	7.44844	K.SFAQTTLPKDQVAFLQQYGHA.-
*		2.9483	0.34	100	1376.73	1376.66	5.31227	K.DQVAFLQQYGHA.-
20.m03954	dihydrolipoyl dehydrogenase, putative	21	0.224	519	55121	7
*		6.4635	0.5139	100	2195.53	2192.17	9.50498	F.ASAGGKYDVVVVGGGPGGYVAAIK.A
*		2.8518	0.3998	100	1599.84	1599.89	7.27534	K.VVSTLTQGIEHLFR.R
*		4.4653	0.4164	100	1601.47	1599.89	8.01415	K.VVSTLTQGIEHLFR.R
*		4.1888	0.2754	98.7	2997.15	2997.6	4.68078	K.QRLDAGHIILATGSEASPLPGNVVPIDEK.V
*		5.1086	0.489	100	2715.01	2713.44	8.32553	R.LDAGHIILATGSEASPLPGNVVPIDEK.V
*		4.6908	0.4006	100	2681.25	2680.46	6.49091	R.NLGAEVTVVEFLDRLLPPVDGEVAK.A
*		2.7562	0.3003	99.6	1010.53	1010.5	5.93603	K.AFQKEMEK.T
*		2.3737	0.2902	97.6	1459.85	1458.74	5.54181	K.NLGLEELGIETDR.V
*		4.1064	0.1992	99.3	1773.71	1770.93	4.80416	K.NLGLEELGIETDRVGR.V
50.m00020	seryl-tRNA synthetase, putative	13	0.224	482	54117	7
*		4.6292	0.3575	100	1445.47	1444.76	6.48829	R.SGEVVDQAVAVDKK.W
*		2.8418	0.3936	99.8	1440.33	1439.71	7.56523	K.GYTPVQPPFFMR.K
*		5.0109	0.3996	100	1587.33	1584.79	7.2988	R.AAELKDFEETLYR.I
*		5.4125	0.4699	100	2559.03	2556.32	7.81339	R.IHQFEKVEQFCITTPEESWK.M
*		2.9503	0.4424	100	1414.85	1414.79	9.24498	R.VVSIVSGALNDAAAK.K
*		5.3188	0.4989	100	1415.73	1414.79	8.26408	R.VVSIVSGALNDAAAK.K
*		7.0146	0.5281	100	1866.75	1863.87	9.61589	K.KYDLEAWFPGYGDFR.E
*		5.2371	0.462	100	2011.71	2010.98	8.90126	Y.MGGAEFLPFVDAGEESVKK.E
*		3.8638	0.3162	99.2	2011.77	2010.98	5.72141	Y.MGGAEFLPFVDAGEESVKK.E
49.m00020	ribose 5-phosphate isomerase, putative	2	0.224	259	27483	6
*		4.2159	0.2723	99.8	2155.49	2155.15	4.97441	R.MQEGSLKDLLCVPTSEATR.K
*		4.4723	0.3787	99.8	4054.56	4052.25	6.96446	R.KQAESLGIPLTTLDGIADCLDVAIDGADEILPPTLGLVK.G
42.m00065	ATP synthase, putative	6	0.224	183	19457	6
*		2.1207	0.3435	96.8	1005.79	1004.52	6.23481	F.ATAAGGANPFK.N
*		5.4354	0.5349	100	2890.45	2889.55	14.6424	F.ATAAGGANPFKNQLLLTLSSPSEAIYVR.T
*		2.8975	0.2744	98.3	1907.73	1904.05	4.95253	K.NQLLLTLSSPSEAIYVR.T
*		2.3058	0.2833	96.8	1430.31	1428.84	5.34817	R.TLLGQELLSSVIR.A
*		4.8137	0.4414	100	1429.57	1428.84	7.99698	R.TLLGQELLSSVIR.A
35.m00901	KH domain-containing protein	23	0.223	941	100094	9
*		4.6747	0.5392	100	3014.67	3013.58	8.2495	K.EVSTQDLLAATALVARPQVDTSNLSASQK.K
*		4.531	0.5408	100	3145.08	3141.68	8.00859	K.EVSTQDLLAATALVARPQVDTSNLSASQKK.N
*		4.0311	0.2376	99.6	1888.27	1887.91	5.26577	K.ATGMASHYAEQEAPLRR.R
*		5.3162	0.4136	100	1497.03	1496.87	7.67256	K.RVTVQQLQQQIR.D
*		4.6859	0.3626	100	1571.13	1569.9	6.22701	R.DRLGALKAEGEGLLK.A
*		4.9358	0.6005	100	2752.11	2751.47	9.9522	K.EVVASPVASASGAGSPGGATSLVFPVPIAR.A
*		3.1229	0.3008	100	1706.8	1706.9	5.48381	R.SPAQSSGDLVLSFLGTK.E
*		6.3499	0.5451	100	1710.59	1706.9	9.70476	R.SPAQSSGDLVLSFLGTK.E
*		5.86	0.4996	100	2490.83	2490.28	9.45243	R.SPAQSSGDLVLSFLGTKEQVEAAR.A
*		4.4816	0.4187	99.9	2492.46	2490.28	7.54464	R.SPAQSSGDLVLSFLGTKEQVEAAR.A
*		3.1919	0.3298	99.6	2057.65	2057.05	5.15087	R.EFADEKDEGVLERVPVPK.D
*		5.4096	0.4707	100	2712.69	2709.33	8.02676	K.LIEEALKEAAAGAIVHASDNGDEETR.T
*		3.5334	0.2896	96.1	2769.9	2765.32	4.94807	E.AAAGAIVHASDNGDEETRTGEAGQGKPR.R
*		3.9394	0.4183	100	2977.51	2972.46	6.79813	R.RTPQNPLSVDASDEAAFPSLDATLTEAR.N
*		4.2375	0.2419	97.6	2974.62	2972.46	4.46853	R.RTPQNPLSVDASDEAAFPSLDATLTEAR.N
*		6.4024	0.6342	100	2817.73	2816.36	11.3043	R.TPQNPLSVDASDEAAFPSLDATLTEAR.N
31.m00869	hypothetical protein	4	0.223	323	35156	4.7
*		2.7552	0.261	97.2	3232.77	3238.44	5.13851	G.GGFGDMADFTSS(ph)PGLSLNAPVLSADASSPFSR.S
*		3.3933	0.3361	100	1741.01	1743.76	5.9234	V.NDSFLEENDVFAMGR.E
*		4.2954	0.3869	100	1670.41	1669.81	7.39532	R.ELAQEELKDFYER.R
*		3.8204	0.3496	100	1413.13	1412.79	6.41007	R.VIQLIDADDRVR.S
50.m03103	serine protease inhibitor, putative	7	0.222	432	47407	6.6
*		4.5186	0.393	100	2866.47	2864.52	7.81929	K.LSSLPAVPKLDQEGFSPEAAPQLAVGSR.V
*		3.793	0.3512	99.9	2100.81	2098.03	7.06881	K.TLDFADTAAAVEEINGFVSK.Q
*		3.8335	0.3746	100	1413.67	1411.73	6.99729	R.DSHHLATLFDKK.K
*		3.0818	0.3229	99.5	1635.03	1634.91	5.91834	K.KSAELGVAYIESLVR.E
*		6.3687	0.4166	100	2263.51	2258.24	7.18418	K.LSSAANREDLIPVFSEVLGIK.S
69.m00139	conserved hypothetical protein	3	0.222	320	34769	5.8
*		5.9648	0.5133	100	1887.63	1886.01	10.2439	K.VVLAGHSTGAQDIVSYLR.H
*		3.3787	0.3929	99.9	3014.31	3010.55	7.12755	R.ILAPLDVPCLFIYGEHDEYVPDMQR.L
*		6.0152	0.5079	100	2932.23	2930.42	6.91127	K.RAPQADVVFLPGNHSFAADGDSTAMISR.A
57.m01690	heterogeneous nuclear ribonucleoproteins-related	36	0.221	430	44974	5.2
*		5.6686	0.5545	100	2589.67	2586.21	10.2923	R.TYFQQYGDVADSEVLFDKFTGR.S
*		3.7771	0.3716	99.3	2587.62	2586.21	6.82778	R.TYFQQYGDVADSEVLFDKFTGR.S
*		3.1308	0.2917	99.7	1627.96	1625.83	5.80665	R.GFGFITFTTPDPVAR.V
*		5.3085	0.4353	100	1627.99	1625.83	7.71209	R.GFGFITFTTPDPVAR.V
*		2.7648	0.3296	99.5	1240.74	1240.63	6.61742	R.HTVDGTQVEVR.R
*		3.1475	0.3781	99.9	1240.61	1240.63	8.36844	R.HTVDGTQVEVR.R
*		2.5375	0.2011	95.8	1735.78	1735.85	4.96226	R.LFVGGISDDVNDESLR.A
*		6.1059	0.5448	100	1737.31	1735.85	9.89805	R.LFVGGISDDVNDESLR.A
*		3.3014	0.3005	100	1715.15	1711.84	4.94456	R.GFGFVIFRNPDDAEK.A
*		5.1801	0.3326	100	1716.69	1711.84	6.44489	R.GFGFVIFRNPDDAEK.A
*		4.9039	0.3742	100	1524.61	1521.66	7.27017	R.GSGWGGNWGPGGYGGR.G
583.m00012	riboxomal protein L30/L7e, putative / wx protein	4	0.221	258	30122	10.4
*		3.7076	0.2992	99.8	1494.23	1492.83	5.73959	K.LLRPMEGVPVPER.T
*		2.8351	0.2427	96.9	2051.89	2047.06	4.32149	H.GVEDLVHEIYTCGPYFK.Q
*		2.4537	0.3368	99.1	1266.53	1264.65	6.40691	K.QANNFLWPFK.L
*		4.2882	0.2919	99.9	2075.99	2074.01	5.30467	R.KGDWGNREEMINELVQR.M
80.m03992	hypothetical protein	7	0.221	208	23129	4.9
*		3.6898	0.2709	100	1705.91	1703.95	5.7201	K.GAQFLLPYINLEGIR.G
*		4.8541	0.3581	100	1705.47	1703.95	6.56526	K.GAQFLLPYINLEGIR.G
*		3.6711	0.2924	99.7	2285.23	2283.16	4.71678	K.FCRSEEDDPELMIHIPFK.S
*		3.4574	0.3812	99.9	1339.39	1338.71	7.08249	K.ISSLHLIGGDNGR.S
55.m00250	armadillo/beta-catenin-like repeat-containing protein	3	0.219	274	30510	5.1
*		4.4956	0.3715	99.8	4606.56	4605.26	5.87691	R.FLDINPEATNVYTQLEAIYHLEDLIGDENDEIPEFVQAVK.A
*		4.759	0.2681	99.6	2306.28	2305.3	5.62371	K.KLQDCKDQDVADAANLLLVR.L
*		4.6767	0.3999	100	2176.43	2177.2	6.53333	K.LQDCKDQDVADAANLLLVR.L
49.m00047	TCP-1/cpn60 family chaperonin, putative	6	0.218	568	61473	5.9
*		2.6513	0.2548	96.2	3008.27	3005.68	4.87901	K.ILADVALQQDTVCGDGTTGVVVLASELLK.Q
*		4.1048	0.4182	99.9	2080.35	2078.09	6.24884	K.KPGGGLRDSFLDEGFILEK.R
*		3.4267	0.237	98.7	2094.29	2092.08	4.97809	R.VSVDSFEAVQALELAEKEK.M
*		3.027	0.2878	98.8	1989.45	1987.04	6.21785	R.LAAALGAEIISTFDAPDPSK.L
*		3.6694	0.3271	98.3	3661.83	3655.96	4.86061	K.VDKASQLANPTGAQPLVVCGGGAAELAMAAAVEELAR.T
41.m01386	conserved hypothetical protein	3	0.218	239	27437	7.2
*		7.5705	0.4825	100	2134.63	2132.09	9.46326	R.EGGQSGAASILGAEAFPELLSK.V
*		6.2243	0.5406	100	4216.23	4216.1	9.28804	R.EGGQSGAASILGAEAFPELLSKVPLNPQMDEDKHFNKYK.W
*		3.1978	0.4383	100	1489.86	1488.75	8.04172	K.HKPYIGAPDLQYS.-
49.m05661	60S ribosomal protein L22, putative	3	0.218	133	15074	9.9
*		5.2426	0.3063	100	2012.73	2012.08	5.83216	K.FTVDCQKPVDDNIIEAK.G
*		3.4414	0.3586	99.9	1394.51	1393.78	6.47061	K.VFVTAELPFSKR.Y
42.m03533	oxygen-regulated protein-related / heat shock protein-related	25	0.217	983	108452	6.5
*		6.0868	0.4225	100	1937.13	1932.16	6.96573	K.VALVAAGRPIEILLNPASK.R
*		4.5744	0.4407	100	2750.41	2749.34	7.56752	R.KTNNAVSFADEEKRELGDEGAAQAAK.K
*		3.9125	0.4502	100	1741.55	1740.84	7.38726	K.LLPSGYPHDYYPYR.L
*		6.4633	0.5541	100	2039.41	2038.09	9.7735	K.DGVYLPAELLTASMLAFVK.K
*		4.0379	0.4226	100	1344.49	1344.71	8.20744	K.KLATQAAGVDNEK.T
*		4.9745	0.4691	100	2471.41	2471.44	8.29998	K.KLATQAAGVDNEKTLGCVISVPC.R
*		4.3843	0.1882	99.4	2628.21	2627.54	4.48865	K.KLATQAAGVDNEKTLGCVISVPCR.Y
*		5.458	0.3064	100	2837.81	2837.43	9.31941	K.ASLDATLSHAGLDLNDVDQVELLGGASR.V
*		5.2552	0.3334	99.9	2842.74	2837.43	8.44894	K.ASLDATLSHAGLDLNDVDQVELLGGASR.V
*		4.3618	0.4104	99.7	3189.9	3189.65	5.61471	K.ASLDATLSHAGLDLNDVDQVELLGGASRVPR.V
*		4.7552	0.415	100	2063.97	2063.18	8.08537	R.VKQLLLQDITPYEYLVK.I
*		4.3248	0.4512	100	1839.01	1836.02	7.03498	K.QLLLQDITPYEYLVK.I
*		5.4495	0.4882	100	1575.51	1570.92	8.41095	K.KLVALESVVEPMKK.R
*		2.7561	0.2169	98.5	873.093	872.52	4.609	K.ALVDLVSR.L
*		5.5179	0.3871	100	1656.73	1655.97	7.70651	K.ALVDLVSRLEQIATK.R
*		3.0851	0.3668	99.9	1351.11	1350.62	6.29155	R.AFGQDVDAWWR.E
*		5.7535	0.314	99.9	2521.35	2518.34	6.26632	K.LASQQSKLDTEDPVFTKAEVLAK.V
50.m03396	eukaryotic translation initiation factor 3 subunit 3, putative	19	0.217	600	65714	8.1
*		5.6023	0.4605	100	1429.17	1427.81	8.32108	R.RTAAQVLAGVSAGAR.R
*		4.8074	0.4162	100	1272.39	1271.71	7.21961	R.TAAQVLAGVSAGAR.R
*		4.6288	0.2837	99.9	2412.55	2411.34	5.81632	K.HCKENYPTPVNGQLLGIDCR.D
*		4.6888	0.4768	100	2587.65	2586.22	7.13343	K.GISEKDLEERIDEEFDKYQDK.M
*		5.1144	0.2522	99.7	2589.33	2586.22	5.45061	K.GISEKDLEERIDEEFDKYQDK.M
*		7.2192	0.5211	100	1981.71	1977.05	9.00522	K.NKDIIDSLVLYQEAIDK.A
*		4.4049	0.4499	100	2361.93	2360.21	8.24835	K.NLSMLSLSLEALGDEQDKLQR.Y
*		2.8346	0.3721	99.6	1838.09	1837	5.72533	R.LRGEPLLPADLDGPAFR.K
*		3.9007	0.3559	99.8	1838.79	1837	6.07169	R.LRGEPLLPADLDGPAFR.K
*		6.4713	0.4968	100	1714.55	1711.93	9.91496	K.KQTPAGLSAAVAAAAADAK.-
38.m01073	cytochrome c, putative	13	0.217	115	12453	9.2
*		2.3071	0.2995	98.5	894.313	893.528	5.6523	K.MVFAGIKK.E
*		4.3996	0.22	99.7	2065.97	2063.11	6.04098	K.KEKERADLIAYLVDASNK.-
*		3.5366	0.3474	99.9	1939.45	1935.02	5.02159	K.EKERADLIAYLVDASNK.-
*		6.141	0.5249	100	1679.61	1677.88	9.06528	K.ERADLIAYLVDASNK.-
*		3.9749	0.4042	100	1394.7	1392.74	8.0643	R.ADLIAYLVDASNK.-
*		5.2878	0.4903	100	1395.99	1392.74	7.91198	R.ADLIAYLVDASNK.-
55.m04627	calmodulin-related protein	4	0.215	149	16143	4.5
*		5.522	0.4422	100	1880.98	1879.93	8.61527	R.VTHPEIGNSELFSFFR.L
*		3.7938	0.3286	99.9	1881.71	1879.93	6.49094	R.VTHPEIGNSELFSFFR.L
*		3.9	0.2921	99.2	1881.33	1879.93	4.69493	R.VTHPEIGNSELFSFFR.L
*		2.5491	0.2588	98	1808.12	1806.92	5.0842	R.LVDSNQDGLLTLAEYR.E
59.m03518	asparaginyl-tRNA synthetase, putative	18	0.214	676	75005	7.9
*		3.75	0.4029	100	1823.69	1822.94	6.87027	K.SFTPGHLEDQVPTSCK.Q
*		2.6659	0.3577	99.5	1372.76	1372.73	5.50041	R.LAALLDGGEASVEK.F
*		4.8415	0.4307	100	1373.49	1372.73	8.41756	R.LAALLDGGEASVEK.F
*		2.8932	0.3258	99.6	1197.33	1195.6	5.88622	R.FEILGMTDAAK.Y
*		3.9325	0.394	100	1769.19	1767.93	7.11869	R.FEILGMTDAAKYPLAK.K
*		2.8066	0.1659	96.2	1001.33	1000.5	6.42414	R.SNLAMATHR.F
*		3.9256	0.4061	100	1452.88	1451.81	7.34214	K.DAAAAAAEPLIPLTK.D
*		2.8747	0.1793	95.9	1273.49	1272.69	4.97062	R.LENILAEPFAR.V
*		2.9223	0.3162	99.8	872.973	872.491	6.36256	R.AMDVLVPK.I
*		3.1759	0.4266	99.9	1912.73	1911.91	6.79374	K.DLDPKPYWWYMELR.E
*		4.2607	0.3573	100	1751.78	1750.85	7.32146	R.EYGTIPHAGFGLGFER.L
*		4.2995	0.4082	100	1754.61	1750.85	6.9527	R.EYGTIPHAGFGLGFER.L
*		3.887	0.1528	97.8	2200.91	2200.22	5.63005	R.LVMLVTGIENIRDTIPYPR.Y
*		2.2812	0.3966	99.8	820.573	820.362	6.64165	R.YPGHAEF.-
50.m00017	proteasome subunit alpha type 5, putative	7	0.213	258	28279	5.1
*		5.0065	0.453	100	1354.43	1351.76	7.15785	R.LFQVEYALGAIK.L
*		3.0334	0.2288	99.3	1679.87	1678.83	5.16618	R.VECANHFFTYNEK.M
*		4.6269	0.3295	100	3290.09	3287.64	6.15495	K.YHQYSSEELQALIDRLPAPTIPTATDLSSA.-
*		5.5112	0.4663	100	3289.41	3287.64	7.0987	K.YHQYSSEELQALIDRLPAPTIPTATDLSSA.-
64.m00002	ADP ribosylation factor 1, putative	2	0.213	183	21062	6.8
*		3.1092	0.2515	98.3	2311.71	2309.23	4.61363	K.LGEVVTTIPTIGFNVETVEYK.N
*		3.4289	0.3022	99.6	2103.81	2104.11	4.77867	R.MLNEDELRDAVLLIFANK.Q
27.m00071	ATP-dependent protease ATP-binding subunit, putative	7	0.212	565	61449	5.7
*		4.199	0.3212	99.2	4068.69	4065.97	6.08809	R.NEVSTTEPAEQIDDFTKDPDEIVAALDKYIVGQDTAK.K
*		3.7999	0.4554	99.8	3308.67	3305.56	6.24676	R.FTEVGFVGDDTSSIVHYLAQQAYTDEKER.V
*		2.8059	0.4078	99.8	1732.65	1731.86	5.78598	R.AQGAVNDSEDVIAAMIK.D
*		6.5336	0.494	100	2031.59	2030.11	9.84197	R.GGAIPGLSFSLPIGIFGGGGQK.G
*		4.6342	0.3921	100	1809.95	1808.94	6.13753	R.GIVFIDEFDKLVEER.S
611.m00038|Annotation|Toxo	eukaryotic translation initiation factor 3 subunit 7, putative	11	0.212	546	61321	6.6
*		2.9944	0.2502	97.8	2648.53	2647.35	4.86387	R.GITVAFADEEQQFQTVDNRPLLR.R
*		2.4053	0.2459	96.9	868.053	868.442	5.37545	R.GGGGGWLHK.R
*		3.9399	0.3784	100	1387.9	1385.79	6.90606	R.LNRPAALGFEAVK.I
*		3.2053	0.2272	98.5	1388.47	1385.79	5.35015	R.LNRPAALGFEAVK.I
*		2.9891	0.2114	96.2	2037.05	2034.99	4.47598	K.FSPPPFVEAGDNPASIAYR.Y
*		2.7858	0.2161	97.5	1195.31	1197.71	5.79323	K.SRQPINIITR.T
*		2.7398	0.1738	96.1	930.313	929.541	5.4949	R.GALLATEVR.N
*		6.1922	0.5751	100	2339.31	2339.15	10.8692	R.KANNDNEHHVVLSVQSYQTR.D
*		3.8976	0.3399	99.3	2340.27	2339.15	6.52691	R.KANNDNEHHVVLSVQSYQTR.D
*		3.5435	0.3481	99.9	1461.51	1460.72	6.6818	R.AIVDMVMEKPDGR.Y
33.m01368	60S ribosomal protein L10a, putative	7	0.212	217	24603	9.9
*		2.4318	0.2742	97.6	1044.71	1044.57	6.73018	K.AIGEILEGSR.E
*		5.1668	0.4328	100	1960.11	1959.11	9.217	R.KYDAFLASQVLIPQIPR.L
*		6.2036	0.507	100	1962.73	1959.11	8.81716	R.KYDAFLASQVLIPQIPR.L
*		5.5379	0.5134	100	2282.87	2282.24	7.77132	K.FPTLITHNDKLEDKIQEIK.S
50.m00010	microneme protein 10 (MIC10)	8	0.212	198	23113	5.9
*		3.4368	0.2458	98.9	2040.71	2039.87	4.52855	H.DFFNDYDQDEEYRKR.Q
*		3.5838	0.1869	99.7	1343.82	1341.78	4.64832	K.RKQEAVIQELK.E
*		3.631	0.1019	96.8	1345.33	1341.78	4.03273	K.RKQEAVIQELK.E
*		3.8375	0.319	99.6	1771.32	1769.03	5.37944	K.RKQEAVIQELKEVAK.K
*		2.9268	0.1981	98.1	1185.78	1185.68	5.53954	R.KQEAVIQELK.E
*		4.3422	0.3712	100	1450.53	1449.73	5.52017	K.NSDKVMEELKEK.L
49.m00033	DNA-directed RNA polymerase II 23 kDa, putative	5	0.21	205	24018	9.4
*		3.6333	0.4794	100	1609.59	1608.85	7.72954	R.MLLIASHKVDPDNR.V
*		5.0308	0.4816	100	1517.65	1516.88	9.52478	R.AILVTQNVLTAFAR.D
*		4.4657	0.4811	100	1794.11	1790.95	7.72997	K.HVPLTNDEKQNLLNR.Y
50.m03239	hypothetical protein	3	0.208	346	37561	6.4
*		4.1441	0.3405	99.9	2640.41	2638.42	7.08634	K.NALLENQLQSFAVQNPVEGAALLAK.W
*		6.5275	0.5056	100	5134.29	5129.56	8.48074	R.SKPVLDKEQEESLVDVLSAQTEAVEATTQSLANTEQDVERLESAVSR.R
76.m03392	pinin/SDK/memA/ domain-containing protein	2	0.208	313	36024	6.2
*		5.0538	0.3901	99.8	4484.97	4480.17	8.03516	R.ELDASSELPQLPVQTPLGNSAEVAADRVTYSFEGEEFQVEK.R
*		5.307	0.4162	100	2960.4	2959.49	6.88106	R.RQQEQLRLEEVSTELSNKENELMR.L
52.m01665	ubiquitin, putative	3	0.208	77	8761	8.9
*		3.3861	0.2832	100	1903.36	1902.97	6.18518	R.KQSFNFEPDNTVLHVK.Q
*		5.7738	0.5232	100	1906.73	1902.97	8.97136	R.KQSFNFEPDNTVLHVK.Q
*		4.1912	0.3136	99.8	1903.59	1902.97	4.83902	R.KQSFNFEPDNTVLHVK.Q
583.m00615	thioredoxin reductase, putative	12	0.207	522	56010	5.7
*		3.0185	0.4007	100	1299.98	1298.71	6.35682	R.KAGVTYINAYAK.F
*		3.9722	0.2961	99.9	1299.37	1298.71	5.80351	R.KAGVTYINAYAK.F
*		2.8119	0.2769	98.6	1466.59	1466.74	5.41424	K.FVSPHELAYTFR.G
*		5.518	0.5093	100	1898.95	1895.93	9.14475	K.FVSPHELAYTFRGEDK.I
*		6.7886	0.5354	100	2072.47	2071.13	11.5973	R.NIVVAVGGRPHIPEEVEGAK.E
*		4.1554	0.4487	99.8	2072.85	2071.13	7.06809	R.NIVVAVGGRPHIPEEVEGAK.E
*		5.326	0.4608	100	3504.87	3503.87	6.78754	R.NIVVAVGGRPHIPEEVEGAKELAITSDDIFSLK.Q
*		4.3518	0.4776	100	2970.95	2970.51	9.57672	K.SEDEKVVGIHFVGPNAGELMQGFALAVR.L
*		7.7458	0.4875	100	2976	2970.51	8.85172	K.SEDEKVVGIHFVGPNAGELMQGFALAVR.L
*		4.2615	0.466	100	2080.71	2080.13	7.11966	K.CVGIHPTNAEAFMALTVTK.A
57.m01753	RNA binding motif-containing protein	14	0.207	492	51488	5.5
*		3.9697	0.4467	100	1789.49	1789	7.80362	K.FFVGGIIPQATELQIR.S
*		6.8315	0.4568	100	1793.93	1789	8.02188	K.FFVGGIIPQATELQIR.S
*		5.0241	0.3652	99.9	2821.47	2819.43	5.43853	R.GFCFVTMGSEEAKEAIFNAQHAIGGK.K
*		3.7235	0.252	99.6	1485.87	1483.8	5.33849	K.EAIFNAQHAIGGKK.V
*		2.581	0.3075	98.9	1807.12	1805.99	5.85064	K.KVEVRPLHDDGNVSLK.R
*		5.1358	0.4694	100	1807.83	1805.99	8.53969	K.KVEVRPLHDDGNVSLK.R
*		3.7461	0.2449	98.1	1836	1833.99	5.22394	K.VEVRPLHDDGNVSLKR.K
*		5.8602	0.4854	100	1777.67	1776.9	10.0179	K.IFVGGVNPSLSESDVEK.C
*		3.0139	0.1965	96.1	1475.23	1474.72	5.02133	R.GFGFVVFASEESAK.E
*		3.4283	0.3034	99.8	1520.11	1520.79	5.52015	R.HNLNEKDSCEVR.A
80.m00050	proteasome subunit beta type 1, putative	6	0.206	359	39916	9.1
*		7.3367	0.4399	100	2599.29	2598.42	8.96547	K.LTDKVVLATSGMEADKTTLHNLLK.I
*		6.7027	0.4356	100	2598.93	2598.42	8.88237	K.LTDKVVLATSGMEADKTTLHNLLK.I
*		4.8452	0.3971	100	2350.87	2350.24	7.14783	R.YNCAGTGAHLIMPVLDNQISR.N
*		4.042	0.3933	100	2999.09	2995.47	4.87931	K.SAVASAGERDIFTGDQAEVVMISQSGIEK.T
49.m03152	proteasome subunit alpha type 4, subunit	3	0.206	252	27937	5.4
*		3.216	0.2884	99.3	2720.43	2717.45	5.02286	R.YLYAYDEPQPIEQLVLQICDVK.Q
*		5.3659	0.58	100	1917.05	1916.02	9.89715	K.TMDTAAPTADKLEIAIVR.K
*		4.064	0.3259	100	1330.15	1329.76	6.94239	R.LLSNEEVTALIK.K
59.m03516	40S ribosomal protein S13, putative	13	0.205	151	17176	10.6
[truncated: 2,597 more rows]
