# Supplementary material for: Quantitative in vivo Analyses Reveal Calcium-dependent Phosphorylation Sites and Identifies a Novel Component of the Toxoplasma Invasion Motor Complex
Source: PLoS Pathog. 2011 Sep 29;7(9):e1002222. doi: 10.1371/journal.ppat.1002222 (PMC3182922; doi:10.1371/journal.ppat.1002222)
Supplement: Table S3 — Summary of Sequest-based database searches of MudPIT data (TiO2 bound). Whole Toxoplasma protein extract was digested with trypsin, fractionated using hydrophilic interaction chromatography and the resulting 10 fractions partitioned using TiO2 affinity chromatography. The resulting TiO2-bound fractions were individually and subjected to MudPIT analysis using a 2-step gradient and searched against a non-redundant Toxoplasma decoy database using the Sequest search engine, as detailed in Materials and Methods. Listed from left to right (top row; grey): Locus (ToxoDB v5.0 database accession number), Descriptive name (Protein name in the ToxoDB v5.0 database), Spectrum Count (total number of peptides identified for this protein); % Coverage (percent Protein sequence coverage); Length (protein length in amino acid residues); MolWt (Molecular weight of the protein); pI (pI of protein). Listed from left to right (bottow row; white): Unique (*: indicates this is a unique peptide sequence in the protein database used), Xcorr (SEQUEST Xcorr, Cross-correlation score), DeltCN (SEQUEST Delta CN score); Con% (peptide ID confidence), M+H+ (observed molecular weight of the protonated peptide), Calc M+H+ (calculated molecular weight of the protonated peptide), Prob Score (Prolucid Z Score; a Zscore of 5 means that the top hit is 5 standard deviations away from average), Sequence (peptide sequence), Debunker Score (Debunker Phosphopeptide ID Score). (XLS) [file ppat.1002222.s013.xls]

## Sheet: Table S3
Table S3: Summary of Sequest-based database searches of MudPIT data (TiO2 bound)
Locus	Descriptive Name	Spectrum Count	%Coverage	Length	MolWt	pI
Unique		XCorr	DeltCN	Conf%	M+H+	CalcM+H+	Prob Score	Sequence	Debunker Score
20.m00005	dense granule protein 7	20	46.6	249	27395	5.2
*		3.3862	0.3897	99.6	3920.01	3918.71	6.35436	R.NSDFFDGQAPVDSLRPTNAGVDSKGT(ph)DDHLTTSMDK.A	0.999992
*		4.46	0.437	100	2221.41	2219.96	6.52459	R.REPLET(ph)EPDEQEEVHFR.K	0.999993
*		4.3042	0.2941	100	2531.7	2529.09	6.15894	R.GVRSDAEVT(ph)DDNIYEEHTDRK.V	0.999978
*		4.7813	0.4152	100	2091.57	2088.8	7.07976	R.SDAEVT(ph)DDNIYEEHTDR.K	0.999983
*		4.4734	0.3924	100	2169.25	2168.77	7.13701	R.SDAEVT(ph)DDNIYEEHT(ph)DR.K	0.999974
*		5.0049	0.3977	100	2218.21	2216.9	6.25478	R.SDAEVTDDNIYEEHT(ph)DRK.V	0.999976
42.m00015	28 kDa antigen	10	41.1	185	19804	9.2
*		2.9212	0.3196	99.8	1248.15	1247.55	6.68317	R.AAHVPVPDFS(ph)Q.-	0.999929
59.m00089	dense granule protein 1 / major antigenp24	53	40.5	190	20225	4.2
*		3.1186	0.2965	99.6	2268.99	2266.05	5.34571	R.ALNKGET(ph)VEEAIEDVAQAEGL.N	0.996338
55.m11049	NAC domain containing protein	54	37.9	190	20316	6.4
*		6.3753	0.4558	100	2246.95	2242.94	8.51809	K.KGDDDVPELVQNFEDVS(ph)EQ.-	0.999993
55.m00015	14-3-3 protein, putative	41	36.8	323	37174	5.1
*		3.6088	0.4052	100	2304.25	2301.95	6.68655	K.RAFDDAITEFDNVS(ph)EDSYK.D	0.999928
*		4.1272	0.4275	100	3474.57	3472.6	7.47369	K.RAFDDAITEFDNVS(ph)EDSYKDSTLIMQLLR.D	0.999988
*		5.1447	0.5087	100	3321.15	3316.5	8.12754	R.AFDDAITEFDNVS(ph)EDSYKDSTLIMQLLR.D	0.999854
76.m00004	dense granule protein 5 precursor, putative	129	32.5	120	12838	5.5
*		6.7056	0.4506	100	2420.75	2416.98	8.2455	R.AIQEES(ph)KESATAEEEEVAEEE.-	0.999927
*		5.4972	0.4817	100	2418.01	2416.98	8.425	R.AIQEESKES(ph)ATAEEEEVAEEE.-	0.999954
28.m00590	hypothetical protein	93	31.4	280	28897	4.1
*		3.1708	0.3793	99.9	3296.65	3296.5	5.98642	K.VAEHTEQESSAAGLTAYLTT(ph)SFDGVSELFR.S	0.999988
*		4.681	0.4712	100	3299.07	3296.5	8.37074	K.VAEHTEQESSAAGLTAYLT(ph)TSFDGVSELFR.S	0.999991
*		4.2369	0.5134	100	3297.24	3296.5	7.4853	K.VAEHTEQESSAAGLTAYLTTS(ph)FDGVSELFR.S	0.964828
*		6.9136	0.5807	100	3299.55	3296.5	9.73335	K.VAEHTEQESSAAGLTAYLTT(ph)SFDGVSELFR.S	0.999874
*		6.7946	0.594	100	3300.84	3296.5	10.6671	K.VAEHTEQESSAAGLTAYLT(ph)TSFDGVSELFR.S	0.952641
*		7.0741	0.5081	100	2060.57	2056.96	9.40744	A.GLTAYLT(ph)TSFDGVSELFR.S	0.999473
*		4.4387	0.4562	100	1786.37	1785.81	7.32944	T.AYLT(ph)TSFDGVSELFR.S	0.999972
*		3.9975	0.331	100	2242.11	2240.04	5.47099	R.SLT(ph)QESSAVATEACAETQEK.G	0.951561
*		4.6167	0.3845	100	2242.41	2240.04	6.1432	R.S(ph)LTQESSAVATEACAETQEK.G	0.985401
*		5.2185	0.4604	100	4052.97	4049.88	8.06825	K.GANLQAYLPAGMEGVSALFKTGS(ph)SENNEVLPSFQDAEK.A	0.997409
*		4.1588	0.4146	100	2309.33	2307.02	6.62068	L.FKTGS(ph)SENNEVLPSFQDAEK.A	0.999978
*		6.8921	0.4568	100	2036.43	2031.85	9.47267	K.TGS(ph)SENNEVLPSFQDAEK.A	0.967491
583.m00707	hypothetical protein	6	29.6	243	26850	4.9
*		3.5107	0.2857	99.8	2088.07	2087.91	5.80347	K.SEVSIADRGAAES(ph)TDDLSGK.L	0.999994
*		4.6777	0.3014	100	2089.65	2087.91	5.79849	K.SEVSIADRGAAEST(ph)DDLSGK.L	0.999988
*		2.8217	0.3688	99.9	1233.79	1230.49	5.6693	R.GAAES(ph)TDDLSGK.L	0.99995
*		3.4558	0.3812	99.6	3472.8	3470.46	6.8313	K.LAPNSGVVS(ph)FGES(ph)AAGS(ph)GTFDSEELQNYLKR.Q	0.999993
645.m00319	RNA recognition motif domain-containing protein	24	29.1	461	49486	8.4
*		3.5254	0.274	99.8	1284.67	1284.57	5.96031	K.MDS(ph)IAAADAAIR.G	0.999939
49.m00052	nucleosome assembly protein-related	8	27.5	433	48587	4.7
*		3.7926	0.3953	100	4675.26	4673.25	5.84081	K.DGAPAAPGVSDIELISNRLEAVTIDNKS(ph)EEENEILSSLSPEQR.R	0.999988
27.m00859	hypothetical protein	5	27.5	171	20398	9.2
*		3.273	0.3083	99.9	1335.87	1332.63	6.50623	K.YGT(ph)ISTVWVAR.N	0.999951
*		2.7782	0.3633	99.9	1332.17	1332.63	5.61237	K.YGTIS(ph)TVWVAR.N	0.999982
55.m00250	armadillo/beta-catenin-like repeat-containing protein	3	24.1	274	30510	5.1
*		3.4801	0.4135	100	1583.39	1582.71	7.63251	R.HMLS(ph)FGAVGDDVVR.F	0.999994
46.m00002	fructose-1,6-bisphosphate aldolase	29	24	433	46960	8.8
*		3.7288	0.2768	99.8	1594.67	1593.69	6.46364	K.YGGGAGGAAAAS(ph)SLFEK.R	0.999995
583.m05356	hypothetical protein	2	23.4	141	13845	4.4
*		6.0017	0.5643	100	3360.45	3355.77	8.32939	K.LAVEISGPPPLKAPPPPPQAAIQSKKS(ph)ESAAQA.-	0.99999
44.m00039	hypothetical protein	3	21.8	165	18467	5
*		4.1996	0.2993	100	1853.53	1852.8	6.41224	R.MQT(ph)DILEEHEQLMR.E	0.999971
86.m00365	hypothetical protein	4	20.5	268	29550	7.1
*		4.1906	0.3632	100	1836.69	1833.81	6.31591	R.TAS(ph)VART(ph)IVDEIQDR.L	0.999994
*		3.2934	0.3478	100	1426.07	1425.75	6.76577	R.KLT(ph)TVSILWER.F	0.999992
*		3.5472	0.33	100	1426.47	1425.75	5.60819	R.KLTTVS(ph)ILWER.F	0.999951
55.m00279	conserved hypothetical protein	1	20	135	15693	5.1
*		4.5973	0.5275	100	3044.95	3043.34	8.84262	R.TVDEGVVEENPSLQTAQT(ph)TEMETEGLR.Y	0.999979
583.m00642	hypothetical protein	4	19.8	394	44137	4.7
*		4.5386	0.4749	100	3446.61	3444.5	9.29825	K.FSVVHDEGAES(ph)GDEGWGSQYANVPEALKTER.G	0.999994
42.m03543	hypothetical protein	5	19.4	227	25353	5
*		4.055	0.3545	100	1984.49	1983.87	6.18967	R.RGFADDS(ph)DAPLSDPLAEK.M	0.999987
*		3.3684	0.2888	99.7	1827.65	1827.77	5.90154	R.GFADDS(ph)DAPLSDPLAEK.M	0.999939
*		4.6424	0.4395	100	3180.69	3177.19	7.26028	K.NYQDEVDMLYGDLS(ph)QDEEDDDEEAFL.-	0.999918
50.m03408	translationally-controlled tumor protein, putative	45	19.3	171	19172	4.7
*		4.5649	0.5486	100	3457.35	3455.43	9.61345	K.GAEDYGIADNSEEDGGGVDST(ph)SETVVDVVDAFR.L	0.999392
*		4.188	0.3627	100	3458.47	3455.43	8.11156	K.GAEDYGIADNSEEDGGGVDS(ph)TSETVVDVVDAFR.L	0.999305
*		4.5626	0.4015	100	3456.21	3455.43	7.58117	K.GAEDYGIADNSEEDGGGVDSTSET(ph)VVDVVDAFR.L	0.996303
*		5.1193	0.4142	100	2684.91	2679.09	5.97797	A.DNSEEDGGGVDSTS(ph)ETVVDVVDAFR.L	0.995383
*		5.8385	0.4308	100	2680.17	2679.09	9.43839	A.DNSEEDGGGVDS(ph)TSETVVDVVDAFR.L	0.99998
31.m00869	hypothetical protein	7	19.2	323	35156	4.7
*		5.0481	0.4838	100	3891.57	3888.73	7.21018	R.DTS(ph)FDDRVGPNAQANGVYGLPQDSPLGEATHEEPPK.S	0.996924
59.m03592	inhibitor-1 of protein phosphatase type 2A	2	17.7	283	31931	4.2
*		4.9781	0.3306	100	4343.55	4341.78	4.88621	R.LVVLDSTDKDGKEVEAADS(ph)DEEDEEEYDDDEEADTTLK.D	0.99997
38.m01900	zinc finger, putative	2	16.3	367	38513	11
*		4.1942	0.4064	100	1934.31	1933.7	7.88942	R.NRHDS(ph)DDEDFDEFGR.R	0.999972
42.m00062	ADP-ribosylation factor GTPase-activating protein, putative	9	16.1	502	52472	6.1
*		5.6944	0.4417	100	2222.99	2219.04	9.05119	M.GEGGAAVLDSLGS(ph)GFVNFVSGAK.D	0.99999
*		4.2233	0.4214	100	1567.23	1564.7	6.26149	L.DSLGS(ph)GFVNFVSGAK.D	0.99999
*		5.0127	0.4469	100	3231.39	3229.47	7.18091	K.AIS(ph)TMRGDSLTGVAGASGEEEGAPSAGPGLFEK.A	0.972876
*		4.7432	0.5113	100	2571.13	2570.13	8.81724	R.GDSLT(ph)GVAGASGEEEGAPSAGPGLFEK.A	0.998864
*		4.2947	0.3659	100	2721.51	2719.32	5.85923	K.S(ph)QRSRESGVLEGINTGFQTFVAGAK.E	0.999987
*		4.4063	0.373	100	2109.71	2104.99	6.72965	R.ESGVLEGINTGFQT(ph)FVAGAK.E	0.9999
57.m01753	RNA binding motif-containing protein	14	16.1	492	51488	5.5
*		3.6562	0.4099	100	3774	3769.72	5.3509	E.AAS(ph)PAENFADAIEEPTTSVEAPPLAAHVAGVEGEDAR.G	0.9997
*		4.7467	0.3717	100	1857.47	1856.87	6.78142	K.IFVGGVNPSLSES(ph)DVEK.C	0.999992
25.m01863	hypothetical protein	1	15.6	250	26853	5.7
*		6.2142	0.5496	100	4158.3	4154.81	8.52061	K.TWIAYGDGDVEGPES(ph)DGERGQSACSPEDSPEAASLSAEK.A	0.997483
35.m00026	ATP-dependent RNA helicase, putative	82	15.4	434	49114	5.8
*		4.7695	0.4555	100	2750.16	2746.12	7.26177	M.T(ph)TLEQNPADELVDYEEDEQNDAK.E	0.999053
*		4.9315	0.3577	100	3004.83	3003.26	6.32373	M.T(ph)TLEQNPADELVDYEEDEQNDAKEK.G	0.999755
50.m00042	GTP-binding nuclear protein RAN/TC4, putative	3	15.3	216	24594	8
*		3.9127	0.4326	100	3705.6	3702.69	6.43752	K.APEIQIDPNLVQEAERELQAAVST(ph)AIDDDDEDL.-	0.999972
27.m01477	Sec61beta family protein	1	15.2	99	10103	10.9
*		2.9686	0.3084	99.6	1426.05	1425.66	5.75395	R.RVT(ph)AGGGASSAAGQR.S	0.999941
113.m00780	conserved hypothetical protein	4	15	240	24572	11.7
*		2.9919	0.2952	99.3	2018.33	2018.86	6.56297	R.S(ph)GGVGGAPAPGSGAAGPAGDDASR.V	0.999931
80.m02342	RNA binding motif-containing protein	4	14.8	816	84270	7.6
*		3.6897	0.4462	100	1838.93	1838.87	8.02538	K.T(ph)AASFASPGLLTPSPDAR.S	0.999971
59.m03367	RNA recognition motif domain-containing protein	6	13.9	648	66430	8.4
*		4.9378	0.4226	100	2018.11	2015	6.97861	K.GLASPLLAGS(ph)LDGAQASAHAK.E	0.999995
*		5.0971	0.5748	100	2015.69	2015	10.416	K.GLAS(ph)PLLAGSLDGAQASAHAK.E	0.999995
*		3.6608	0.3346	99.4	3717.9	3714.73	5.23805	F.SGVGLHGSLGS(ph)GGGGGSETAGPPGANVFVFHIPNEWTK.A	0.999736
541.m01193	hypothetical protein	4	13.9	475	49002	6.8
*		4.2446	0.4969	100	2906.46	2906.38	7.30295	R.RFS(ph)PVRPPSVASGSDVFSAFSDGTSLR.S	0.999988
*		4.259	0.2722	99.6	2910.9	2906.38	5.06706	R.RFSPVRPPS(ph)VASGSDVFSAFSDGTSLR.S	0.999965
*		5.3545	0.5287	100	2750.97	2750.28	9.10096	R.FSPVRPPS(ph)VASGSDVFSAFSDGTSLR.S	0.994957
*		5.6079	0.4383	100	3902.04	3899.85	6.72823	R.GSPNFTAANPGLGDGQAYLPYSAPLASVGS(ph)GLHGSPHVR.A	0.999994
583.m11414	hypothetical protein	1	13.7	248	25997	7.5
*		3.6177	0.3319	99	3635.7	3631.52	4.67458	D.S(ph)GLT(ph)VVRDSSSSESTVTPADEAASESEEGDKTSR.K	0.950632
52.m00031	hypothetical protein	4	13.6	398	43504	5.1
*		3.2814	0.3054	99.8	1480.27	1479.72	5.39003	K.LDS(ph)LLQAANALDR.T	0.999952
*		3.4894	0.3483	100	1400.57	1397.68	6.78192	R.LFGDPIAQS(ph)LTR.A	0.999991
583.m05668	hypothetical protein	5	13.5	719	78009	5.1
*		3.3102	0.4265	100	1350.15	1349.58	6.52084	K.ANT(ph)PPAGGSGDLGR.G	0.971472
83.m01215	hypothetical protein	2	12.8	400	43492	5.3
*		3.9748	0.3637	100	2559.3	2556.19	6.85103	R.SDLPDLPDHVENVS(ph)AEDLELLR.Q	0.99999
25.m02949	hypothetical protein	12	12.4	451	50201	5.3
*		5.2695	0.4421	100	2281.65	2278.1	8.68464	K.NTLETGDS(ph)LRLLSFDELFK.S	0.999977
*		5.0878	0.4649	100	2360.25	2358.07	7.20979	K.NTLETGDS(ph)LRLLS(ph)FDELFK.S	0.999992
59.m03441	26S proteasome regulatory subunit, putative	2	12	343	38438	6.3
*		3.1054	0.3405	99.8	2618.21	2615.26	5.23072	K.TAAAASGEPQLDS(ph)LSSFASVAGLVASK.T	0.999917
20.m03901	hypothetical protein	11	11.9	655	70850	5.3
*		5.626	0.4302	100	2329.87	2328.1	8.93709	R.KDS(ph)QTVFVSEPVSQSVAHFR.A	0.999986
*		5.2083	0.4956	100	2329.17	2328.1	8.49741	R.KDS(ph)QTVFVSEPVSQSVAHFR.A	0.999995
*		3.5956	0.3048	99.9	1900.41	1896.87	5.80975	R.TVFESQKS(ph)LTSTADFR.A	0.974834
*		3.7293	0.2999	99.9	1978.87	1976.84	5.85476	R.TVFES(ph)QKS(ph)LTSTADFR.A	0.999991
*		2.4418	0.3075	99.3	1077.89	1077.46	5.66223	K.S(ph)LTSTADFR.A	0.999955
*		4.0983	0.3997	100	3077.04	3076.36	6.6976	R.AS(ph)FKYDTSPETVGTGPTVFESQPT(ph)LTR.A	0.999994
*		5.1524	0.4168	100	1761.69	1758.83	8.68048	R.KTES(ph)AVTTVFENQPK.T	0.999993
59.m06060	la domain-containing protein	10	11.8	543	60197	6.5
*		4.7687	0.4261	100	2090.39	2089.92	6.81338	R.VTGAATAVAESSETS(ph)EKDEK.Q	0.999909
20.m03745	RNA-binding protein, putative	4	11.7	532	55868	6.3
*		3.9981	0.3537	100	2889.93	2888.26	4.37977	R.S(ph)QSGDRDGEEKEEEDLPPAPAPADIR.S	0.999972
25.m01804	myosin heavy chain, putative	7	11.6	1121	124736	6.3
*		3.8033	0.547	100	2952.42	2951.43	7.37178	K.GYSPEFGDLEKAFS(ph)GVEHPVIAGIVPR.E	0.999994
*		3.9015	0.3452	100	1733.01	1728.88	4.90754	K.AFS(ph)GVEHPVIAGIVPR.E	0.999994
*		4.0374	0.3308	100	1927.55	1925.88	7.24685	R.GAEHELS(ph)FEGFPTAVVR.K	0.999993
46.m01704	hypothetical protein	1	11.6	138	14926	5.8
*		4.3537	0.331	100	1800.91	1797.78	6.38987	R.APS(ph)GYYSGSTNTFIPR.T	0.978194
583.m00591	fas apoptotic inhibitory molecule-related / lifeguard protein-related	2	11.3	265	29322	6
*		4.2155	0.2909	99.8	3101.97	3097.46	6.00513	K.SENSIATGVGPTPVGRVPS(ph)YYDPEIGGAAR.T	0.999991
*		3.5782	0.343	100	1576.33	1574.69	6.4311	R.VPS(ph)YYDPEIGGAAR.T	0.999912
41.m01274	hypothetical protein	6	11.1	333	35455	5.9
	1	7.1194	0.5456	100	2294.05	2292.01	11.6584	R.NVQAPAGVADAS(ph)QEAGDVVEER.T	0.999993
44.m02644	hypothetical protein	4	10.7	178	18282	5.1
*		3.5068	0.4334	100	1921.86	1920.97	7.05688	R.VVGT(ph)GELSDPTAVQVAAVK.Q	0.999984
*		5.7714	0.5563	100	1923.49	1920.97	9.51452	R.VVGT(ph)GELSDPTAVQVAAVK.Q	0.99999
83.m01263	ubiquitin carboxyl-terminal hydrolase, putative	2	10.4	570	64059	6.2
*		4.5681	0.5239	100	1797.25	1796.85	8.43732	K.RAS(ph)LQEGSSLAEAAGAAK.K	0.999985
*		4.1802	0.3353	100	4476.48	4473.83	5.93609	K.SAAVDDDDDIFAADS(ph)ENEDEEEGPDAEGPKQEVETKLELGD.-	0.999982
540.m00200	DNA-damage inducible protein-related	3	10.2	511	54970	5.3
*		5.539	0.4528	100	3166.02	3161.6	6.51621	R.RLPEAPVPALAASPPSVGS(ph)TDAVAPPVSGASGR.S	0.999416
*		4.8602	0.3763	100	3161.88	3161.6	6.23108	R.RLPEAPVPALAASPPS(ph)VGSTDAVAPPVSGASGR.S	0.999356
*		4.0622	0.3879	100	1915.41	1914.8	6.91941	R.ADT(ph)PNSLGSPTATSSGEDK.K	0.997831
49.m07245	hypothetical protein	1	9.9	233	25401	4.9
*		4.2856	0.3666	100	2635.97	2633.13	6.50636	R.TAEEIEEDALSAQFPS(ph)FAEDTPR.-	0.999968
67.m00007	hypothetical protein	6	9.7	435	47694	9.7
	1	7.1194	0.5456	100	2294.05	2292.01	11.6584	R.NVQAPAGVADAS(ph)QEAGDVVEER.T	0.999993
50.m00020	seryl-tRNA synthetase, putative	6	9.5	482	54117	7
*		3.4959	0.3164	99.6	1739.04	1737.85	5.42389	R.GRS(ph)GEVVDQAVAVDKK.W	0.999994
*		4.0137	0.4924	100	1525.27	1524.73	7.41918	R.S(ph)GEVVDQAVAVDKK.W	0.999994
55.m04970	eukaryotic translation initiation factor 3 subunit 11, putative	7	9.3	269	29694	7.8
*		5.5047	0.3791	100	2620.77	2621.27	8.03075	M.SGAAS(ph)AT(ph)TPPLAAQVQALLQAPELR.Y	0.996669
*		5.9299	0.3502	100	2624.79	2621.27	8.13131	M.SGAASAT(ph)T(ph)PPLAAQVQALLQAPELR.Y	0.99997
583.m05706	hypothetical protein	6	9.1	231	25707	5.1
*		5.1571	0.4433	100	2452.45	2450.07	7.86901	R.LFS(ph)PEGSFVMAPEVTPET(ph)PVR.R	0.999807
*		3.594	0.2615	99.7	2452.73	2450.07	5.89454	R.LFS(ph)PEGS(ph)FVMAPEVTPETPVR.R	0.999933
46.m00001	myosin A, putative	4	9	831	93320	8.2
*		3.9821	0.3074	100	1855.2	1850.82	6.10911	K.RSS(ph)DVHAVDHSGNVYK.G	0.999994
20.m05962	mitochondrial carrier domain-containing protein	5	9	736	77942	9
*		4.7802	0.442	100	3630.18	3624.76	7.05441	K.AAPLAVDASLLSSAPLEAAHADAHAGGLELSGS(ph)FEAK.E	0.999989
*		4.3391	0.3735	100	1669.43	1667.77	7.62068	R.FSS(ph)PASGTASSPAPPVK.V	0.995393
27.m00845	hypothetical protein	1	9	412	43244	7.9
*		5.355	0.534	100	3892.53	3888	8.25136	K.FGST(ph)HHAQAPLPALPQGSLVLDFVAPGLWGVLAGVER.M	0.999874
42.m08072	hypothetical protein	2	9	245	27334	5.1
*		5.6111	0.3796	100	2480.85	2478.07	7.59472	K.YDKLAS(ph)PEDSASETTMATQPQK.V	0.999993
*		4.5836	0.4476	100	2072.11	2071.89	8.60658	K.LAS(ph)PEDSASETTMATQPQK.V	0.999992
55.m05008	eukaryotic translation initiation factor 1A, putative	2	8.8	159	17936	5
*		4.2059	0.357	100	1637.45	1636.85	6.19589	R.VWVNS(ph)GDIVLVSLR.D	0.999931
52.m02728	hypothetical protein	4	8.7	482	51641	7.8
*		4.9714	0.4441	100	1764.23	1761.82	7.69715	R.GTLS(ph)LDAFDQAFLAGR.V	0.999995
*		2.8843	0.4153	100	1359.25	1356.63	7.26251	R.VHPTPTTSS(ph)PPR.T	0.99717
46.m01717	hypothetical protein	3	8.7	218	24605	7
*		3.7966	0.4622	100	1985.13	1984.82	8.5654	R.KQS(ph)NDADGEGEVDTGVAGR.Q	0.999966
55.m04691	hypothetical protein	1	8.7	218	23919	6.9
*		4.3244	0.395	100	2277.79	2277.06	7.20964	K.GINRQPS(ph)LELEPLAEDEMR.E	0.999989
35.m00901	KH domain-containing protein	13	8.5	941	100094	9
*		4.2793	0.4719	100	2005.37	2004.89	8.13066	R.GS(ph)AATPEEGETPPAGQVAQK.T	0.999953
*		5.3685	0.5196	100	2834.87	2831.43	8.08653	K.EVVAS(ph)PVASASGAGSPGGATSLVFPVPIAR.A	0.996319
*		3.1683	0.4374	100	2831.95	2831.43	7.46442	K.EVVASPVASASGAGSPGGAT(ph)SLVFPVPIAR.A	0.999956
*		5.05	0.4397	100	2835.41	2831.43	8.48924	K.EVVASPVASASGAGS(ph)PGGATSLVFPVPIAR.A	0.999673
*		4.4665	0.3572	100	2833.08	2831.43	7.6857	K.EVVAS(ph)PVASASGAGSPGGATSLVFPVPIAR.A	0.987342
*		4.2095	0.3794	100	2832.87	2831.43	5.85917	K.EVVASPVASASGAGS(ph)PGGATSLVFPVPIAR.A	0.999852
*		4.1209	0.33	100	1924.63	1920.96	5.94199	A.SGAGS(ph)PGGATSLVFPVPIAR.A	0.999988
*		3.532	0.2919	99.8	1838.13	1833.93	5.94081	S.GAGS(ph)PGGATSLVFPVPIAR.A	0.999672
72.m00405	signal peptidase, putative	1	8.5	223	24664	8.3
*		5.0394	0.3839	100	2066.55	2063.95	7.11607	K.VADALAT(ph)PPSGEEVKEENK.L	0.999987
113.m00016	2,3-bisphosphoglycerate-dependent phosphoglycerate mutase, (phosphoglycerate mutase), putative	3	8.3	265	30047	7.6
*		3.9135	0.4533	100	2412.63	2411.12	7.41076	R.FTGWTDVPLS(ph)PVGEQEAVEAAK.A	0.991954
38.m00012	hypothetical protein	1	8	313	35404	7.4
*		5.7115	0.4643	100	2634.87	2631.24	8.63973	R.IQRPSTGLASLFS(ph)SLMAGLTADDEA.-	0.999915
49.m05683	hypothetical protein	7	7.9	1372	147711	5.4
*		3.0044	0.2736	99.6	1195.89	1195.61	6.22574	R.LDT(ph)AASLLVGR.A	0.999937
*		3.8266	0.359	99.8	4065.66	4062.84	4.85189	R.FQSALEEASSYLPAFHDDGELFISSPDT(ph)PGRAVESGR.A	0.999991
*		5.3208	0.2817	100	2369.7	2368.01	5.58582	K.SAALS(ph)EADNHDIAAFSPGTEER.N	0.996293
*		4.7515	0.4968	100	2655.19	2654.08	8.05627	R.MGMMTAEGVDEAVFS(ph)DEASELQAR.G	0.999991
76.m01624	FK506-binding nuclear protein, putative	3	7.7	428	46099	8.7
*		3.1243	0.3464	99.9	2691.73	2691.36	5.40322	R.FLVPTLSDPIASLPS(ph)LADQLSSSPR.E	0.999948
59.m03599	conserved hypothetical protein	4	7.7	234	26080	5.1
*		3.369	0.3312	99.9	2283.09	2283.02	5.37003	R.RWTS(ph)FLPETQQDTAFYGR.N	0.999929
*		3.8624	0.2132	99.3	2131.41	2126.92	4.12395	R.WT(ph)SFLPETQQDTAFYGR.N	0.984163
55.m04760	hypothetical protein	14	7.4	284	31708	7.8
*		6.2109	0.4449	100	2163.17	2159	8.2377	R.KLS(ph)S(ph)YLQDIPLGFFQSR.A	0.999992
*		5.1026	0.5059	100	2241.75	2238.96	9.3554	R.KLS(ph)S(ph)YLQDIPLGFFQS(ph)R.A	0.996261
*		3.636	0.4506	100	2616.12	2614.25	7.23202	R.KLS(ph)SYLQDIPLGFFQS(ph)RAEVR.T	0.999993
80.m02340	nucleolar phosphoprotein (nucleolin), putative	7	7.2	705	73118	5.4
*		3.1532	0.3863	100	1461.35	1460.64	7.22687	R.NLS(ph)FNATEESIR.S	0.999993
583.m05277	hypothetical protein	1	7.2	363	39030	10.1
*		4.6689	0.2738	100	2967.6	2965.28	4.91452	R.REDT(ph)GQLSSLPLDGLPHFS(ph)SSGEGYR.H	0.999994
55.m00233	casein kinase II alpha subunit, putative	3	7.1	539	59825	9
*		3.0113	0.35	99.8	1458.81	1458.62	6.23904	R.AAS(ph)ASSAGTTAGEAAR.L	0.999963
641.m02536	hypothetical protein	3	7	826	93871	5.5
*		5.4172	0.4355	100	2143.41	2142.82	7.74602	R.VDAAHYDDS(ph)DDESAPAASAR.E	0.999995
*		3.2479	0.3002	99.8	1397.41	1396.7	6.8622	K.LLGLSS(ph)LSAYHR.D	0.999971
583.m05633	splicing factor 3B subunit 2, putative	3	7	743	80664	5.3
*		3.6014	0.3599	100	2125.27	2125.04	6.51976	K.IPSTLPGNAGT(ph)ATPSGHLTPR.N	0.99998
*		4.9709	0.2451	100	3348.09	3342.58	4.83814	R.GAGFRT(ph)PAGVTVSLNPNEMEQEGVFTADVIR.Q	0.99837
583.m05733	conserved hypothetical protein	1	7	373	41545	8.1
*		5.2107	0.5557	100	2893.23	2892.26	8.71388	R.S(ph)PTGDAAEAEREDFGEAETVVTEVFR.R	0.99369
52.m01657	WD-40 repeat-containing protein	2	6.9	768	81727	5.5
*		5.903	0.4688	100	3685.23	3680.75	7.56226	R.AFLAAS(ph)PGKQPPLPDASSEFDLPFVWWIDDAGR.L	0.999894
57.m00021	hypothetical protein	1	6.9	477	52649	4.6
*		4.9007	0.414	100	3515.55	3513.75	7.25294	K.GSASAPLISLAAS(ph)KKWEEFLATLDELETASAAR.T	0.999984
641.m01501	eukaryotic translation initiation factor 6, putative	3	6.8	264	28573	5.2
*		5.6457	0.5146	100	2070.49	2068.06	9.09087	K.LNLVDDLTLRSS(ph)LIDTLS.-	0.993793
*		3.4117	0.3563	99.9	2068.13	2068.06	6.13024	K.LNLVDDLTLRS(ph)SLIDTLS.-	0.999934
44.m00049	inosine-5'-monophosphate dehydrogenase, putative	3	6.7	551	59104	7.1
*		4.0332	0.3721	100	1927.01	1925.87	8.27581	R.GLRS(ph)PEASPSTAASSGGASR.A	0.99995
42.m03396	hypothetical protein	4	6.4	1114	122255	5.8
*		3.2985	0.4026	100	1285.37	1284.62	6.93418	R.EVLLSLGS(ph)SSGR.V	0.999931
*		3.4906	0.3648	99.6	2882.67	2882.34	5.76572	R.RRS(ph)DDFESVSAFSAEEQAVLFGVQK.R	0.999661
*		2.5755	0.45	100	1573.89	1570.62	6.48876	R.SS(ph)GDAFPFDFASSR.T	0.999856
20.m05982	hypothetical protein	4	6.3	1475	145088	7.4
*		4.7937	0.5057	100	1995.21	1992.98	8.73901	R.LAS(ph)KLASSVSSFFSSAPAR.K	0.99707
76.m00007	peptidyl-prolyl isomerase, putative	2	6	503	55589	5.6
*		3.6512	0.3562	100	2057.67	2057.02	5.34008	R.DRDS(ph)PFKFIIGEGQVIR.G	0.974997
50.m07138	hypothetical protein	1	6	318	36272	5.5
*		4.1395	0.506	100	2288.01	2283.05	7.34431	K.S(ph)LKELDALEDEVEEDVLEK.Y	0.999953
25.m01835	hypothetical protein	1	6	201	23559	10.5
*		3.0593	0.3397	99.9	1360.55	1357.51	5.78732	R.NSS(ph)PGEPGDDFR.G	0.99193
52.m02675	hypothetical protein	6	5.9	767	83842	6.2
*		4.4269	0.3063	100	1995.71	1993.95	6.50461	R.AIEKKET(ph)ATGDAAAAPVEAA.A	0.999989
*		6.3149	0.433	100	2797.92	2792.31	8.0722	R.AIEKKETAT(ph)GDAAAAPVEAAAADQGEAR.E	0.999769
*		6.5344	0.5615	100	2352.57	2351.05	9.91267	K.KET(ph)ATGDAAAAPVEAAAADQGEAR.E	0.999988
*		3.6049	0.3748	100	1909.47	1908.83	7.1999	R.EARDEDS(ph)VAAEAALPER.K	0.98768
39.m00366	UBX domain-containing protein	6	5.9	387	43079	8.6
*		4.3296	0.4645	100	2482.11	2477.1	7.69507	R.SGLAVENPS(ph)DEESPIGDFAHAVR.G	0.999975
*		4.9929	0.3781	100	2478.39	2477.1	7.22945	R.SGLAVENPS(ph)DEESPIGDFAHAVR.G	0.999962
*		3.3133	0.2605	99.3	2563.19	2557.06	4.29244	R.SGLAVENPS(ph)DEES(ph)PIGDFAHAVR.G	0.999918
57.m03110	hypothetical protein	2	5.8	308	34049	7
*		3.8203	0.371	100	2100.73	2099.96	6.6346	K.KQGT(ph)EVDEKVEFVSPDGR.R	0.999969
*		3.7401	0.3668	100	2101.53	2099.96	7.54079	K.KQGT(ph)EVDEKVEFVSPDGR.R	0.999993
113.m00810	snRNP (small nuclear ribonucleoprotein, an RNA helicase) protein, putative	4	5.7	1158	130967	8.1
*		3.7667	0.3235	99.9	1987.99	1986.96	6.19775	K.RTFS(ph)SSTLDLQPSAGLAR.S	0.99998
*		3.9429	0.4492	100	1831.39	1830.86	6.52727	R.TFS(ph)SSTLDLQPSAGLAR.S	0.98771
645.m00325	dynamin-like protein, putative	5	5.7	860	95931	6.3
*		4.5691	0.3987	100	1821.55	1820.84	6.72494	R.ALSSSGVFDS(ph)KGASASAAK.H	0.99999
57.m03134	hypothetical protein	1	5.7	265	28916	5.9
*		3.7268	0.2672	99.8	1524.07	1523.75	6.2334	R.IGS(ph)QVGSALLQEGGK.L	0.999993
20.m03749	FHA domain-containing zinc finger (C3HC4 type) protein, putative	2	5.6	1082	110859	7.4
*		3.3046	0.3855	99.4	3804.15	3803.8	6.11481	R.VYEGLGAPASGGAYGHATPAPLSQSQLAGTVSAPNSS(ph)PR.T	0.988509
59.m03625	casein kinase II beta chain, putative	1	5.5	361	39721	4.8
*		4.5145	0.2718	99.9	2141.13	2137	6.37918	R.SGAHFGS(ph)EIASSLLPAVEER.E	0.999778
583.m05392	zinc finger MYND domain-containing protein	2	5.5	253	28312	7.6
*		3.8146	0.3515	100	1697.35	1696.81	4.95509	R.WSETAALS(ph)QLLNQR.Q	0.999986
55.m04860	mannose-6-phosphate isomerase, putative	2	5.4	650	70653	6.5
*		2.9745	0.4334	100	1964.55	1963.89	6.33298	K.SAELAAWSSSLSHPTS(ph)PR.Q	0.999976
583.m09090	zinc finger (CCCH type) protein, putative	1	5.3	693	75175	7.9
*		5.5024	0.4383	100	3660.81	3656.8	7.68024	R.YTAGPGSPAVLSDVPFLSPHPAATAGGLLS(ph)PSEGLSR.R	0.999979
39.m00350	pfs77-related	1	5.2	444	48635	5.1
*		3.2229	0.2839	99.6	2535.59	2534.25	5.22886	R.KEVPEAAITEQGFDIVS(ph)PPGTLR.V	0.999962
25.m01847	hypothetical protein	2	5.1	1017	108046	8.9
*		3.4861	0.3468	99.9	1829.23	1826.84	6.40963	R.APLASSLAS(ph)QENAGGAFR.A	0.978476
80.m00015	AP endonuclease, putative	1	5.1	472	51061	8.1
*		3.5846	0.4209	100	2554.45	2554.12	7.40971	R.DQADS(ph)PGELPATEETTSPISSVSR.G	0.993339
145.m00336	hypothetical protein	2	5.1	411	44705	5.7
*		3.3315	0.4337	100	2057.31	2057.99	6.72579	R.T(ph)LSPSASPSSPALPVAGDAPR.S	0.983246
*		5.3893	0.4086	100	2060.89	2057.99	7.89628	R.TLS(ph)PSASPSSPALPVAGDAPR.S	0.99997
25.m01736	hypothetical protein	14	5	1439	149375	6.3
*		6.0652	0.494	100	3903.93	3901.73	8.55133	R.HSEAVEGNETKPTDGETGDQASAS(ph)AVFDDFDLLLQK.L	0.999991
49.m03397	2-oxoglutarate dehydrogenase, putative	6	5	1116	124265	7.1
*		5.8564	0.5044	100	3762.06	3758.81	8.79434	R.GAPFISSAPGSLPAGAS(ph)FVTPESLPVSPQQSVHDTSR.L	0.993759
44.m04694	kelch motif domain-containing protein	2	5	620	68113	5.9
*		4.5461	0.2529	99.7	3354.87	3353.56	5.82896	R.SESSKLVYGDSAS(ph)GILSPPDFFFSSIVHDGK.V	0.999706
*		4.6299	0.3257	100	3359.01	3353.56	5.94568	R.S(ph)ESSKLVYGDSASGILSPPDFFFSSIVHDGK.V	0.999987
41.m00006	eukaryotic translation initiation factor 3 subunit 9, putative	1	4.9	756	88392	5.5
*		4.0358	0.3139	99.8	4402.74	4398.77	5.10149	M.VRIDKDDLPAEEQDLLEFLS(ph)EDS(ph)DEGEDDDSEQGEEK.L	0.999973
25.m02951	formate/nitrite transporter-related	3	4.9	412	44290	5.5
*		5.302	0.4989	100	2011.49	2010.01	7.89227	R.GAS(ph)VNSLAVSAIPSVFSAPR.G	0.984233
583.m00634	hypothetical protein	6	4.9	386	42380	5
*		5.5925	0.4646	100	2300.13	2299.99	8.27329	K.RS(ph)SDDLLELLEQDDTEEGR.A	0.999985
*		7.5573	0.4634	100	2303.45	2299.99	9.49792	K.RSS(ph)DDLLELLEQDDTEEGR.A	0.999991
20.m03751	hypothetical protein	1	4.8	377	39433	4.8
*		3.3065	0.3394	99.9	1794.05	1793.83	5.24632	R.NSAGVAGGS(ph)GVRTPQEAR.G	0.999984
583.m05598	hypothetical protein	1	4.8	269	29528	5.2
*		4.8812	0.4479	100	1403.53	1402.7	8.95941	R.KSS(ph)AVSILFDAGK.F	0.999978
25.m01836	hypothetical protein	1	4.7	426	46079	6
*		3.2663	0.4445	100	2036.33	2035.03	5.98251	R.GEY(ph)GSGPVGTAAPILPILSR.N	0.990606
49.m00064	hypothetical protein	3	4.6	1265	133887	9.6
*		3.2554	0.3418	99.9	2233.83	2232.12	4.9495	R.T(ph)LETVPLASVEEAAEPVLQR.A	0.975314
*		3.4602	0.3424	99.9	1740.81	1738.72	6.01301	R.VASEAQEPEETES(ph)PR.Q	0.999899
50.m03114	surp module domain-containing protein	22	4.6	809	88668	5.7
*		2.4935	0.3529	99.6	1410.57	1407.74	5.96551	R.KAPS(ph)PPVAPAPPAK.R	0.999987
20.m03907	fructose-1,6-bisphosphatase, putative	2	4.6	388	42246	8.5
*		4.3846	0.2717	100	1955.97	1954.96	6.01919	K.KQTT(ph)SEDIGGLASVANKR.F	0.999972
46.m01688	autophagocytosis associated protein, putative	1	4.6	388	42038	5.5
*		5.1367	0.4569	100	1909.73	1907.91	7.50735	R.NLVAS(ph)FTSAPTASSFISK.G	0.999508
80.m03987	hypothetical protein	1	4.5	600	65124	6.3
*		4.7865	0.3741	100	2758.83	2755.39	7.13663	R.AGSSGVPLQQALS(ph)VGKELTAVVYDASK.E	0.98456
57.m01733	hypothetical protein	4	4.3	1564	160180	8.6
*		5.9909	0.4881	100	2126.91	2124	8.81237	R.SGS(ph)GAATAVGVLSGSGASPSGAPAK.G	0.974789
50.m03142	hypothetical protein	4	4.3	393	44459	4.7
*		5.0089	0.2079	99.9	2094.01	2093.02	6.4146	K.LAELETLQT(ph)LAEVTYYR.Q	0.952161
*		5.2703	0.3396	100	2093.49	2093.02	7.83392	K.LAELET(ph)LQTLAEVTYYR.Q	0.99925
55.m00173	hypothetical protein	1	4.2	426	47028	6.1
*		4.9649	0.4202	100	1942.09	1939.99	7.0849	R.LAGEDAVKLDS(ph)FALAALR.N	0.999995
57.m01726	hypothetical protein	2	4	452	48374	6.8
*		4.7442	0.4645	100	2106.53	2102.97	6.87001	R.FLGS(ph)SILPYEDDPELATR.L	0.99919
41.m01323	hypothetical protein	3	3.9	1243	130512	5.5
*		4.2503	0.4512	100	1512.99	1511.67	7.80581	R.GLTFAGNS(ph)FGFSAR.S	0.999982
83.m02690	hypothetical protein	1	3.8	848	91788	5.1
*		4.7736	0.3788	100	3395.31	3391.73	6.09917	K.LLQALRS(ph)VEEHADGALLGGEPEGSLLLPSPSR.V	0.999942
39.m00343	hypothetical protein	1	3.8	506	58281	4.7
*		4.4819	0.471	100	2054.85	2053.04	7.71822	R.LLEFQVSSS(ph)LGPAAVAVER.R	0.999464
44.m04690	transaldolase, putative	1	3.8	364	40268	6.3
*		3.6447	0.3534	100	1406.99	1404.62	5.53856	R.VSAAHEGAAS(ph)PEAK.H	0.999993
52.m01690	eukaryotic translation initiation factor-related	5	3.7	3221	327691	7.3
*		3.9715	0.4556	100	2903.34	2902.36	6.71328	R.KSQNSGDSPSLPPFQMQHS(ph)LPVPTSR.N	0.999985
*		4.809	0.4909	100	2161.85	2160.96	9.33729	R.RGS(ph)FTFSIPEEEEPNVSR.H	0.999876
*		3.7537	0.3264	100	1336.13	1335.7	6.20945	K.KVT(ph)NVPLTEVR.R	0.999989
583.m05549	hypothetical protein	4	3.7	1687	174666	7.8
*		4.0859	0.4381	100	2824.62	2822.25	7.50645	R.VGPEAFFGSPAQGANDTFAGFPS(ph)LSDR.A	0.99999
*		5.6347	0.3911	100	3502.92	3499.63	7.31714	R.SPFLLAS(ph)GSSDDNAGLFGVAPHTLGPHAGSSPEAR.R	0.999912
583.m00625	conserved hypothetical protein	1	3.7	601	64977	5.6
*		4.4614	0.3541	100	2558.89	2556	7.64997	R.AEMKPAAPDEDS(ph)EEEEGDLEER.I	0.999993
28.m00290	hypothetical protein	2	3.6	632	70185	9.6
*		5.963	0.5183	100	2117.89	2114.06	8.76718	R.LAS(ph)LATDGAPLGAVAAAGSPAPR.G	0.999994
80.m02222	periodic tryptophan protein 1 (PWP1)-related	1	3.6	530	57271	4.9
*		4.6235	0.3147	100	2146.21	2142.05	6.50625	K.AALNPTSYVLAS(ph)QELSELR.S	0.999913
583.m05430	WD-40 repeat-containing protein	6	3.5	1355	142854	6.1
*		4.942	0.2958	100	2129.65	2126.98	6.74871	R.LGSSQS(ph)GPVDWSSEVGSLVR.A	0.999983
*		5.2366	0.5209	100	2127.85	2126.98	9.16193	R.LGS(ph)SQSGPVDWSSEVGSLVR.A	0.999977
641.m01464	hypothetical protein	2	3.5	1199	126676	5.2
*		2.4021	0.3377	99.3	1412.77	1409.69	5.96798	K.HLIS(ph)LFQAGSTR.R	0.999983
583.m09122	hypothetical protein	2	3.5	1022	107421	8.8
*		4.7035	0.5122	100	1905.35	1904.89	9.10422	R.GPS(ph)AGANVSTPYAPSPVPR.N	0.99999
583.m05644	zinc knuckle domain-containing protein	4	3.5	723	76148	6.4
*		3.719	0.4226	100	2897.55	2893.36	6.26011	R.KLANGEFEFGDPDIRPPSPPPVY(ph)DR.N	0.997832
44.m02688	ppg3, putative	4	3.5	649	67179	8.6
*		3.9413	0.405	100	2269.91	2269.09	6.21271	K.GPSAGPVSSTS(ph)NEFGSLLAAALR.D	0.999547
583.m00669	phosphatidylinositol-4-phosphate 5-kinase, putative	1	3.5	429	46012	6.9
*		3.8634	0.2838	99.9	1593.15	1592.67	6.77613	R.VAGTGGHS(ph)PTENTER.Q	0.99996
76.m01657	hypothetical protein	1	3.5	370	41851	5.6
*		3.5386	0.33	99.9	1382.91	1379.67	6.60856	R.LTHLS(ph)SGSSVVGR.T	0.999963
76.m01643	hypothetical protein	4	3.4	1802	201283	4.8
*		4.3489	0.3475	100	3130.95	3127.5	7.09043	K.LFSFS(ph)NSPEGASLDTILAPASLQPVNSER.G	0.983689
49.m03434	hypothetical protein	3	3.4	623	65004	5.9
*		4.7637	0.3318	100	2251.05	2247.97	6.83748	K.SQFAAASFWAIDDGEAAT(ph)PGR.S	0.999642
83.m02709	WW domain containing protein	1	3.4	588	62944	5.1
*		3.2449	0.2656	99.3	2181.97	2180	4.98016	K.AGS(ph)LQGDFLSLSDASLEPHR.S	0.999884
59.m00023	hypothetical protein	1	3.4	387	41544	5.3
*		2.6816	0.3096	99.3	1628.19	1627.73	5.55155	R.S(ph)GHEFSYIQNLPR.G	0.999812
50.m03171	conserved hypothetical protein	7	3.3	2303	245867	10
*		3.3518	0.3935	100	1546.02	1540.67	6.29582	R.ANS(ph)VQRDDELASR.R	0.999994
*		4.0624	0.3646	100	1481.19	1479.79	6.6547	S.SLLSLAS(ph)AGLQALR.D	0.999951
42.m03368	transcription factor S-II (TFIIS) central domain-containing protein	2	3.3	1313	139109	6.3
*		3.6429	0.3501	100	2418.67	2418.05	6.59473	K.SEHGGDEIAQAIDLGS(ph)EGEGPAAK.G	0.99999
*		5.3495	0.4859	100	2059.14	2058.89	8.6723	R.RAET(ph)EDEAGEGPPAGHSLR.R	0.999992
38.m01069	pyruvate dehydrogenase kinase-related	6	3.3	755	83107	9.1
*		4.2405	0.2899	100	1767.51	1762.77	4.79308	R.TDT(ph)FVERAEELMNK.Q	0.999912
*		3.6417	0.2693	99.8	1764.11	1762.77	5.14502	R.T(ph)DTFVERAEELMNK.Q	0.999896
*		3.2399	0.4479	100	1764.24	1762.77	7.1735	R.TDT(ph)FVERAEELMNK.Q	0.999994
*		2.9093	0.3284	99.8	1277.17	1275.54	5.60504	R.RNS(ph)SSMLDASK.-	0.999822
50.m03133	conserved hypothetical protein	1	3.2	591	64741	5.5
*		2.8563	0.3197	99.6	2322.39	2320.01	4.79213	R.RNDIDDESLEPS(ph)VAFETFR.G	0.991701
129.m00256	cleft lip and palate transmembrane protein 1-related	1	3.1	619	71269	7.6
*		3.1745	0.4357	100	1919.57	1918.8	6.17607	R.SVS(ph)SPSASEASVSETGNSR.E	0.999826
583.m00621	hypothetical protein	2	3.1	654	69757	10
*		5.3512	0.379	100	2057.17	2052.05	7.04605	K.RGS(ph)ADLLAPGVSTPVALGYK.G	0.999967
583.m00680	DnaJ domain-containing protein	2	3.1	608	65714	6
*		4.4248	0.518	100	1959.57	1959.85	9.52779	R.SSS(ph)SSSTGGIAGFFDGLFR.W	0.987329
583.m00590	WD domain, G-beta repeat-containing protein	1	3	794	84699	5.1
*		3.2473	0.3586	99.9	2339.29	2339.08	6.59024	R.EGSEDVASASGLLASLAEGAAT(ph)PR.Y	0.964945
39.m00334	L-type amino acid transporter-related	1	3	755	82440	6.7
*		3.9975	0.3421	100	2314.81	2314.05	6.26739	R.AGSVFGASDADIVHSGPS(ph)FSGLR.G	0.999995
39.m00367	hypothetical protein	1	3	627	65807	5.4
*		3.7807	0.3046	99.8	1904.07	1899.02	7.33034	R.APIAGALRPATS(ph)LASVPAR.R	0.999983
38.m00019	ruvB-like 1, putative	2	3	492	52950	6.4
*		3.2389	0.3928	100	1636.91	1636.78	6.54524	R.VQAGS(ph)GGLSLQQQQR.L	0.999989
83.m01295	N-glycosylase/DNA lyase-related	1	2.9	1326	143624	8.5
*		4.2224	0.384	100	3992.61	3987.91	5.6359	R.LVVPEVAESGDATDS(ph)DKNAAGEADGEKVDPTAGPLLLTR.A	0.999992
129.m00261	CTP synthase, putative	1	2.9	652	70998	7.3
*		3.0745	0.3217	99.8	1993.67	1991	5.16693	R.LDVATPAS(ph)PASRPGAPLYK.T	0.997463
55.m00020	myosin D, putative	1	2.8	919	102169	8.1
*		3.8422	0.3986	100	2740.39	2740.36	6.8677	R.AGS(ph)LIEGVESAGKDFLVWTTQGPAVK.K	0.999979
80.m02119	hypothetical protein	6	2.8	1004	100706	8.8
*		5.7007	0.3591	100	2898.59	2894.36	8.02137	R.APS(ph)GGIAGFFYNIFGAPAAETTAEVVEK.A	0.999921
49.m03354	U4/U6 small nuclear ribonucleoprotein, putative	1	2.8	711	77280	6.6
*		4.3271	0.3158	100	2048.95	2044.07	5.38721	K.SQAALLLPSAS(ph)SPSLSPLPK.D	0.999926
50.m00031	TPR domain-containing protein	1	2.7	888	96859	4.6
*		5.0497	0.4013	100	2646.63	2644.3	6.48259	R.NAVIFSDCADTPGTSVLSFS(ph)SLQK.A	0.981045
583.m05270	hypothetical protein	2	2.7	784	82494	5.2
*		3.677	0.422	100	2417.22	2416.19	6.42661	K.KDDTANVAHLDS(ph)LDALIQQLR.A	0.999986
*		3.682	0.2415	99.6	2288.61	2288.09	5.54986	K.DDTANVAHLDS(ph)LDALIQQLR.A	0.99998
65.m00027	conserved hypothetical protein	2	2.7	661	74234	6.3
*		4.3223	0.4899	100	2058.15	2054.87	7.84623	R.LRPTADS(ph)EEDEVSNDAAR.R	0.999992
113.m00789	serine/threonine protein phosphatase, putative	1	2.7	621	69027	9.1
*		4.3944	0.3233	100	1965.55	1963.99	6.38228	R.LVPQQS(ph)AEGQPLVYVQK.T	0.990179
645.m00306	hypothetical protein	1	2.6	644	69290	5.1
*		3.9452	0.4588	100	1848.73	1846.81	8.10692	R.RNS(ph)FSSASNVVDPSSGR.S	0.999961
55.m00103	hypothetical protein	1	2.6	571	61948	5
*		4.3008	0.3683	100	1729.25	1728.77	5.95875	R.TVVAEVVEDDS(ph)KDSR.A	0.999992
42.m03637	protein kinase-PH domain-containing protein	1	2.5	1346	137687	6.5
*		4.2901	0.3721	100	3204.03	3198.53	6.1103	L.QVT(ph)TTLDPTTAGAAAGAAAAAATAAAAAFVEETR.A	0.998931
65.m01096	sec23/Sec24 domain-containing protein	1	2.5	990	105513	7
*		4.1769	0.4146	100	2406.63	2405.14	6.02956	R.S(ph)AGGIPSSPFHAATPANPGAAPPPR.T	0.999912
49.m03161	nucleotidase, putative	1	2.5	884	95852	6.6
*		5.639	0.5103	100	1993.53	1991.96	8.44334	R.ASAPPAGGGGS(ph)PLQFSGAVVGK.R	0.970736
63.m00157	hypothetical protein	3	2.4	1896	205710	5.8
*		4.8251	0.4099	100	2994.27	2990.36	5.80602	R.LRS(ph)DDPFAGPASAASEEGASFFPLLSDR.Q	0.999982
540.m00205	collagen alpha 1(III)-related	2	2.4	1335	147175	6.3
*		5.3453	0.4062	100	3444.33	3443.65	5.79662	R.DLGREELFAHPLPGSQYPPQFGNPGLGGS(ph)LGR.S	0.99999
55.m00269	eukaryotic translation intiation factor-related	2	2.4	820	89776	8.8
*		3.6693	0.3938	100	2025.55	2021.99	6.32258	R.AASAAS(ph)LPALEPSLSQPFGK.K	0.999319
59.m03606	kelch motif domain-containing protein	1	2.4	783	81713	7.8
*		3.7547	0.2818	99.8	2221.83	2219.97	4.96218	R.NLEEADEES(ph)DRETPPALPK.T	0.999951
80.m02120	virulent strain associated lipoprotein	1	2.4	750	77814	9.9
*		3.8923	0.4174	100	2030.49	2030.07	7.0349	R.RLS(ph)LQEGVNVPPLTEGLK.K	0.99999
46.m02917	hypothetical protein	3	2.3	1510	161983	8.1
*		3.6753	0.3132	99.9	2108.93	2104	5.36134	R.VAFLSVLAQAS(ph)FSEDQPSK.A	0.995637
*		5.577	0.428	100	1882.59	1880.96	7.64444	R.VALSPFQLLQQNS(ph)LSR.A	0.999991
42.m03583	epidermal growth factor receptor substrate 15-related	1	2.3	1247	132376	5.9
*		4.3139	0.4739	100	3150.3	3150.52	6.854	R.AAAGAGLPEES(ph)EEERTLALLESVVETDKR.L	0.999994
50.m03188	hypothetical protein	1	2.3	1065	116735	9.5
*		5.4354	0.4574	100	2358.95	2356.13	7.77729	R.LGGS(ph)SDGLPAGGAQPGVSTPAPLNR.G	0.998726
20.m03793	zuotin related factor, putative / M-phase phosphoprotein, putative	1	2.3	665	75841	8.6
*		2.8614	0.3038	99.3	1766.95	1764.81	6.2904	K.AMGS(ph)KISQVAFDQFR.V	0.999991
33.m00313	hypothetical protein	2	2.2	1827	200325	5.8
*		3.6382	0.344	100	1466.91	1466.65	6.60042	R.AATEAPQEVVES(ph)R.R	0.965599
*		3.614	0.3769	99.8	2881.26	2880.3	5.35234	R.RASGAEATGAS(ph)DDGDPVLAQLEKQEER.Q	0.999991
541.m02045	collagen-related	3	2.2	1308	142596	11.2
*		3.4017	0.2647	99.6	1872.59	1868.9	4.9373	R.IVILAET(ph)GSTAEDVTNR.E	0.999934
*		2.8685	0.3893	99.9	1242.59	1242.52	6.91283	R.GPAPGPDDS(ph)PPR.A	0.975753
583.m05767	acidic phosphoprotein-related / 50 kDa antige-related	3	2.2	1315	139764	7
*		4.5669	0.3633	100	1799.57	1797.77	5.96546	K.SPS(ph)GISSSPSQGENVER.S	0.999868
162.m00325	hypothetical protein	1	2.2	1033	106315	7.7
*		3.5722	0.3033	99.9	2493.75	2492.17	5.94219	G.GHTS(ph)PAGVSPEDTVVEILDFVSR.K	0.999276
20.m03660	hypothetical protein	1	2.2	788	89183	11
*		4.8927	0.3794	100	2114.55	2112.77	5.68102	R.YTAPDQHT(ph)DDEDDPEER.K	0.999953
74.m00447	conserved hypothetical protein	1	2.2	719	78093	8.3
*		4.0735	0.3988	100	1761.33	1758.88	6.92632	R.LFS(ph)IFEAAGANGLQLK.Q	0.990816
38.m01055	hypothetical protein	1	2.1	971	105113	5
*		4.1083	0.2134	99.7	2284.93	2282.1	4.10778	R.EAY(ph)VSLLVKVATT(ph)ESNALTL.L	0.999979
49.m05734	trichohyalin, putative	2	2	1577	170782	7.8
*		3.0058	0.3808	100	1419.43	1418.62	6.82792	R.VIS(ph)YGEEGEISR.R	0.999993
50.m03160	hypothetical protein	2	2	862	91519	5.5
*		6.0236	0.478	100	1856.25	1852.93	7.73769	R.LVAEESVLAAQLS(ph)DLSK.G	0.999991
65.m01126	hypothetical protein	1	2	867	91487	10.8
*		4.0449	0.5377	100	1785.71	1784.88	8.80871	R.RAS(ph)VGFSFAPAAVAPTR.Q	0.999931
49.m03196	appr-1-p processing enzyme family domain-containing protein	1	2	817	87942	7.5
*		4.3078	0.4937	100	1842.47	1841.81	9.07678	K.NEQAAFVTDKPSDS(ph)PR.N	0.999992
41.m02358	hypothetical protein	5	2	552	61517	6.2
*		3.5504	0.4181	100	1357.63	1356.66	6.50795	R.LFT(ph)FLQPDAPK.R	0.99994
641.m01525	hypothetical protein	1	1.9	878	94806	6.8
*		3.9531	0.4218	100	1966.13	1965.02	7.32491	R.RAT(ph)FISIEEPLPVSAVR.R	0.999987
583.m05348	hypothetical protein	1	1.9	636	71290	4.7
*		4.2515	0.2182	99.9	1653.91	1650.7	4.39417	R.RFFS(ph)ELEEEEQK.A	0.99998
645.m00314	myb-like DNA-binding domain-containing protein	3	1.8	4061	419161	5.2
*		3.2491	0.3089	99.8	1741.43	1740.71	5.79072	R.EAAS(ph)GGEDGEATGASVPR.G	0.999977
*		2.622	0.356	99.7	2922.91	2921.49	6.29753	R.SSLLASSPLSPLLS(ph)LASLGQTGTAGAGAEGK.A	0.999973
*		3.1299	0.2832	99.4	2486.53	2484.18	5.89044	R.DLHALLGSGVNSFSSAADTVS(ph)LSR.C	0.999983
41.m01328	splicing factor 3a protein, putative	1	1.8	1722	193403	7.8
*		4.4675	0.4194	100	3532.17	3526.53	6.53087	K.AVGDAERDS(ph)EDEEDDQPIYNPLNLPLGFDGR.P	0.99825
55.m04881	hypothetical protein	1	1.8	1112	120689	5.3
*		3.814	0.3604	100	1961.81	1962.01	4.9206	R.AQSAPSTLS(ph)PAASAAVLALR.E	0.999987
59.m03554	hypothetical protein	2	1.8	995	111272	4.8
*		4.6286	0.3871	100	2031.61	2030.93	8.20597	R.LFS(ph)NPEFAIDPTNPNFK.K	0.999961
*		3.0079	0.2844	99.2	2160.69	2159.02	4.5542	R.LFS(ph)NPEFAIDPTNPNFKK.T	0.999987
583.m05510	hypothetical protein	1	1.8	991	106963	6.9
*		3.3089	0.4134	100	2043.33	2042.94	6.31998	R.LLLHPVEPGAS(ph)DEDVSER.L	0.999994
55.m00256	pumilio-family RNA binding repeat domain-containing protein	1	1.7	1618	165663	7.7
*		4.7936	0.4163	100	3041.7	3041.42	5.90676	R.NRS(ph)PPPASSPNSMVFSFPISTNISPSSR.G	0.957333
57.m01681	hypothetical protein	4	1.7	1587	159979	9
*		5.6966	0.4285	100	3017.07	3013.5	8.02721	K.VPAQIGSLGGFTS(ph)FTEDQLQQLLSLQR.K	0.999836
38.m01110	hypothetical protein	2	1.7	1329	141570	6.1
*		6.1474	0.4748	100	2292.93	2292.18	7.17279	R.EASASPALGALLLSGGS(ph)VETLLR.R	0.999993
50.m00072	NAD-specific glutamate dehydrogenase, putative	2	1.7	1113	125548	6.7
*		4.0128	0.2637	99.9	2087.39	2085.06	5.27593	R.APSAVFHPSTS(ph)APAICFPK.R	0.982132
80.m03991	TBC domain-containing protein	1	1.7	1047	114283	6.6
*		2.849	0.3041	99.3	1922.33	1922.93	6.81823	R.GVMSLLLTSPDEGALS(ph)PR.S	0.999774
583.m05473	hypothetical protein	1	1.7	915	97345	5.2
*		3.7609	0.2814	99.8	1686.65	1684.71	6.20387	R.KGDTLDNEAEGGSS(ph)PK.R	0.965701
20.m03918	nascent polypeptide-associated complex alpha chain, putative	22	1.6	6052	650863	6.4
*		3.9705	0.4369	100	1853.25	1852.76	7.98914	K.LEEVNQEEDAGT(ph)PEGR.S	0.99996
*		4.7907	0.4805	100	1582.81	1580.72	8.40767	K.SLAS(ph)DTYVIFGEAK.I	0.999973
76.m01567	pyruvate carboxylase, putative	1	1.6	1241	136169	6.3
*		6.0155	0.4603	100	1934.69	1930.93	7.16265	R.AAIPGGAGS(ph)IAGAPEDLDLR.I	0.995044
72.m00687	lysine decarboxylase, putative	3	1.6	1225	135672	6.8
*		3.8583	0.2654	99.8	2101.37	2100.91	6.2479	R.S(ph)LSGDSEAPQDFDLEAALR.G	0.999966
*		3.0213	0.3193	99.7	2184.69	2180.88	6.70787	R.S(ph)LSGDS(ph)EAPQDFDLEAALR.G	0.999908
*		3.994	0.2464	99.8	2185.43	2180.88	5.75737	R.SLS(ph)GDS(ph)EAPQDFDLEAALR.G	0.99999
55.m04664	glycerol-3-phosphate acyltransferase, putative	1	1.6	970	106469	8.7
*		2.7054	0.3334	99.6	1646.35	1645.81	5.19903	R.RLDS(ph)SPLPTAAAPGGR.T	0.999988
38.m01070	hypothetical protein	4	1.5	1871	197567	6.6
*		6.9785	0.375	100	3031.26	3025.32	6.51701	R.GEAGEHGGEGEENPLLSLLS(ph)FDGSGSFPR.T	0.999977
55.m10310	TPR domain containing protein	1	1.5	1428	152484	7
*		3.645	0.3789	100	2084.99	2084.15	5.65874	R.GLS(ph)LPLPALPASAAASLVTVR.T	0.999974
25.m02930	conserved hypothetical protein	1	1.4	1252	140513	9.2
*		3.9786	0.3972	100	2094.33	2092	6.07442	K.KLEPLPADGS(ph)VEPFVEER.A	0.99996
583.m05342	conserved hypothetical protein	1	1.4	1278	137754	5.8
*		4.1887	0.467	100	2160.73	2159.97	7.69433	R.S(ph)VSQQLDDVELQTVDFEK.A	0.999931
52.m02689	hypothetical protein	1	1.4	1178	125214	5.9
*		3.6288	0.3971	100	1674.89	1674.82	6.49416	R.VGS(ph)ISGPGEAAPGLLNR.V	0.99999
49.m03412	viral A-type inclusion protein repeat family	1	1.3	2595	290404	6.1
*		3.7234	0.3357	99.6	4133.4	4134.13	5.833	R.RANEVLQKKCTELHGQVTYLQMAGAGLS(ph)REQLEYL.E	0.991574
46.m01708	hypothetical protein	1	1.3	1424	150344	7.7
*		4.6204	0.4065	100	2018.53	2014.94	7.16089	R.LAS(ph)TDDAAEFVLGVLEER.R	0.999935
80.m02296	2OG-Fe(II) oxygenase family oxidoreductase, putative	1	1.3	967	100844	9.4
*		3.9167	0.3578	100	1628.85	1627.74	5.81459	R.RES(ph)NFFTSAHVPR.V	0.999986
55.m04750	chromodomain helicase DNA binding protein, putative	1	1.2	2279	250571	7.3
*		4.768	0.4823	100	3022.8	3020.32	5.54876	R.NNLFIGQFDPFGSPTDSHFGS(ph)GNLSER.S	0.999991
20.m03728	NLI interacting factor-like phosphatase domain-containing protein	1	1.1	2197	230979	6.2
*		3.9291	0.3216	99.6	2859.15	2857.29	5.28264	R.GATAFEDDFLESLKS(ph)LSDVYSAQQR.N	0.990411
20.m03851	hypothetical protein	1	1.1	1839	192895	7.7
*		4.5466	0.4817	100	2203.85	2203.01	8.01949	R.LS(ph)GSSFFQSLQSASSSSLFR.A	0.999994
50.m03374	hypothetical protein	1	1.1	1156	120890	9.4
*		2.5081	0.378	99.8	1350.61	1350.6	7.1796	R.NS(ph)PSVSAPSTPAR.S	0.99995
50.m00029	1,4-alpha-glucan branching enzyme, putative	1	1.1	891	98613	5.8
*		2.4443	0.3868	99.9	1151.41	1150.54	6.43573	K.VHS(ph)VSFAAPR.C	0.999976
50.m03287	protein kinase-related	2	1	1714	190991	8.8
*		5.231	0.4823	100	1797.73	1797.91	8.34953	R.SLLFGVSLGS(ph)PVLGESR.A	0.999965
33.m01272	hypothetical protein	1	0.9	1703	190426	6.1
*		3.9306	0.4742	100	1775.53	1773.85	8.20202	R.RTS(ph)QELFSEASLLGR.G	0.999936
27.m00854	CBS domain-containing protein	1	0.9	1702	187332	6.3
*		4.0596	0.261	100	1806.36	1805.89	4.90407	R.RET(ph)AGTGVSEISHLLR.F	0.999995
65.m00011	hypothetical protein	1	0.9	1345	148408	7.6
*		2.8366	0.3235	99.8	1311.23	1310.59	6.4279	R.LFTGGAFAS(ph)FGR.E	0.997386
44.m02554	neurofilament triplet H protein-related	1	0.9	1274	135764	7.6
*		3.4157	0.3447	100	1362.23	1361.61	7.01902	R.ANS(ph)FSLSVSDVR.R	0.999984
42.m03607	pulmonary surfactant-associated protein D precursor-related	1	0.8	2109	214201	9.3
*		4.4705	0.3727	100	1567.21	1565.73	6.87054	R.GLS(ph)GGIADGAGLSGPTR.E	0.999993
46.m01747	TLD domain-containing protein	1	0.7	2190	233096	8.5
*		4.469	0.4082	100	1865.55	1864.84	6.58413	R.GEFFADLTEST(ph)ADLLR.N	0.999958
645.m00308	eukaryotic membrane protein (cytomegalovirus gH-receptor) family domain-containing protein	1	0.6	3811	417037	8.5
*		3.727	0.3687	100	2153.11	2149.05	6.01556	R.SLLSLPS(ph)SPAASAAVASPASER.L	0.999892
55.m04819	Na+/H+ antiporter-related	1	0.6	2288	248187	8.3
*		2.4861	0.3453	99.5	1348.33	1347.7	6.44949	R.LLS(ph)PASSGLGLPR.D	0.999987
38.m01059	hypothetical protein	2	0.6	2282	247701	5.9
*		3.6922	0.4384	100	1514.13	1512.62	6.89969	R.ETDAGAVS(ph)PDEVSR.A	0.999964
80.m00082	ubiquitin carboxyl-terminal hydrolase, putative	1	0.6	2202	238287	6.3
*		2.9065	0.3585	99.9	1373.41	1372.6	6.64322	R.PAGS(ph)FAFAGPAGSR.H	0.999987
46.m01593	hypothetical protein	1	0.5	2917	310703	5.6
*		3.3971	0.456	100	1805.15	1801.92	8.14951	R.KLAT(ph)ETFLTFAQPVR.T	0.999786
42.m03344	PHD-finger domain-containing protein	1	0.3	5306	565510	6.6
*		3.2655	0.295	99.7	1688.07	1686.71	5.64874	R.VADS(ph)DAEDLEGKETK.K	0.999994
583.m05417	glucoamylase S1/S2-related	1	0.3	4562	490333	4.8
*		3.1735	0.4131	100	1408.23	1407.64	6.03631	R.RFS(ph)SGAFLSEAR.D	0.999981
44.m06354	hypothetical protein	1	0.2	5072	541903	8.7
*		2.7726	0.2899	99.3	1432.29	1430.64	5.87594	R.RSS(ph)FPVESASQR.R	0.99997
