# Supplementary material for: Quantitative in vivo Analyses Reveal Calcium-dependent Phosphorylation Sites and Identifies a Novel Component of the Toxoplasma Invasion Motor Complex
Source: PLoS Pathog. 2011 Sep 29;7(9):e1002222. doi: 10.1371/journal.ppat.1002222 (PMC3182922; doi:10.1371/journal.ppat.1002222)
Supplement: Table S4 — Summary of MASCOT-based database searches of MudPIT data (TiO2 bound). Whole Toxoplasma protein extract was digested with trypsin, fractionated using hydrophilic interaction chromatography and the resulting 10 fractions partitioned using TiO2 affinity chromatography. The resulting TiO2-bound fractions were individually and subjected to MudPIT analysis using a 2-step gradient and searched against a custom Toxoplasma decoy database using the Mascot search engine, as detailed in Materials and Methods. Listed from left to right: Protein name (Protein name in the database used) Accession No. (Tremble, SwissProt, UniProt or ToxoDB v6.2 accession numbers in the database used), Prot ID Prob (protein ID confidence in %), Pep ID Prob (peptide ID confidence in %), # Spectra (total number of spectra identified for this peptide); % coverage (percent Protein sequence coverage of this peptide); m/z (observed mass over charge of this peptide); AMU actual (observed molecular weight of this peptide in atomic mass units) AMU calc (calculated molecular weight of this peptide in atomic mass units), Mascot Score (only highly confident peptide IDs with a Mascot Score cutoff of >30 are shown), Phosphopeptide sequence (sequence of the identified phosphopeptide). (XLS) [file ppat.1002222.s014.xls]

## Sheet: Table S4
Table S4: Summary of Mascot-based database searches of MudPIT data (TiO2 bound)
Protein name	Accession No.	ProtID Prob	PepID Prob	# Spectra	% coverage	m/z	AMU (actual)	AMU (calc)	Mascot score	Phosphopeptide sequence
Hsp20/alpha crystallin domain-containing protein	80.m00008	0.998	0.95	4	0.18	1262.96	3785.85	3784.66	170	SVPVTTTT(ph)SSFAASScGTTTGPTTSATDFAFDDLKR
ADP-ribosylation factor GTPase-activating protein, putative	42.m00062	0.997	0.95	1	0.0538	1286.08	2570.14	2570.13	114	GDS(ph)LTGVAGASGEEEGAPSAGPGLFEK
Putative uncharacterized protein	B9PU43	0.919	0.95	1	0.0115	1102.43	2202.84	2203.01	108	LSGS(ph)SFFQSLQSASSSSLFR
sec23/Sec24 domain-containing protein	65.m01096	0.93	0.95	1	0.0253	1203.23	2404.44	2405.14	107	S(ph)AGGIPSSPFHAATPANPGAAPPPR
Soluble nsf attachment protein, putative	B9PQH9	0.933	0.95	1	0.0669	1097.2	2192.39	2194	105	GDS(ph)GAGADASAAQLSDIPELLR
Trehalose-6-phosphate synthase domain-containing protein, putative	B9Q100	0.919	0.95	1	0.0115	795.361	1588.71	1589.71	95.5	KGDS(ph)AASNFASLWR
Dense granule protein 1	B5M6R2	1	0.95	12	0.237	1619.65	4855.94	4854.28	93	ALNKGETVEEAIEDVAQAEGLNSEQT(ph)LQLEDAVSAVASVVQDEmK
hypothetical protein	52.m00031	0.915	0.95	1	0.0729	1477.41	2952.81	2953.25	91	LGT(ph)SGYGTYVGNGDDEQPTTTAGDAGVNR
Translation initiation factor eIF-5A, putative	B6KHU7	1	0.95	1	0.174	1017.59	3049.76	3049.31	87.3	S(ph)DAEDVTFETADAGASHTYPmQAGAIKK
zinc finger (CCCH type) protein, putative	38.m01042	0.998	0.95	2	0.0292	1145.39	2288.76	2289.06	84.8	ASLGSLLS(ph)AAGLTmAAGGAGmVDR
Translation initiation factor eIF-5A, putative	B6KHU7	0.933	0.95	2	0.168	969.607	2905.8	2905.22	83.2	S(ph)DAEDVTFETADAGASHTYPMQAGAIK
conserved hypothetical protein	27.m00857	0.919	0.95	1	0.0281	1208.44	2414.86	2415.97	82	SES(ph)PmAAPATLSTEAmDEYFR
Translation initiation factor eIF-5A, putative	B6KHU7	0.933	0.95	2	0.168	1453.45	2904.88	2905.22	81.9	S(ph)DAEDVTFETADAGASHTYPMQAGAIK
hypothetical protein	83.m01215	0.93	0.95	1	0.0575	1202.97	2403.93	2403.16	81.7	TNS(ph)VDEAAAAVVQQSPEPAAVIR
Pyruvate kinase, putative	B6KAT9	1	0.95	7	0.0603	764.491	1526.97	1528.74	81.4	LVS(ph)ASSVMTQQLGK
Pyruvate kinase, putative	B6KAT9	1	0.95	7	0.0603	1530.1	1529.09	1528.74	81.2	LVS(ph)ASSVMTQQLGK
FK506-binding nuclear protein, putative	76.m01624	0.919	0.95	1	0.0771	1197.83	3590.48	3590.79	79.5	FLVPTLSDPIASLPS(ph)LADQLSSSPREEETPVSK
AP endonuclease, putative	80.m00015	0.915	0.95	1	0.0508	1277.73	2553.45	2554.12	78.7	DQADS(ph)PGELPATEETTSPISSVSR
vacuolar ATP synthase subunit G1, putative	50.m03120	0.919	0.95	1	0.198	950.351	2848.03	2848.4	78.5	aAAKGS(ph)NALIQQLLEAEEEADTIVNK
cAMP-dependent protein kinase regulatory subunit, putative	B9PPG3	0.981	0.95	2	0.0545	726.993	2177.96	2177.16	78	AEIVNEVSLAAPVVTKGS(ph)KGK
hypothetical protein	52.m02689	0.919	0.95	1	0.0144	837.952	1673.89	1674.82	77.9	VGS(ph)ISGPGEAAPGLLNR
G1 to S phase transition protein, putative	641.m00185	0.933	0.95	1	0.0324	941.226	1880.44	1880.87	77.7	ALS(ph)cPAAQAPAASLGTAPK
hypothetical protein	76.m00010	0.919	0.95	1	0.0891	1037.43	3109.26	3111.29	76.2	IGLSDSDLLDFHS(ph)DDEmPVAPAAQcHR
Putative uncharacterized protein	B6KQL5	0.93	0.95	3	0.119	1081.25	3240.72	3239.46	75.7	THTNPTGAES(ph)EPVVEEPVDEEAVIDLEPR
Putative uncharacterized protein	B6KEL4	0.909	0.95	1	0.0155	952.239	1902.46	1902.97	75.6	LNT(ph)LPAALVADDAQAALR
Dense granule protein 1	B5M6R2	1	0.95	12	0.237	1619.71	4856.11	4854.28	74.5	ALNKGETVEEAIEDVAQAEGLNSEQT(ph)LQLEDAVSAVASVVQDEmK
Dense granule protein 1	B5M6R2	1	0.95	12	0.237	1619.61	4855.8	4854.28	74.4	ALNKGETVEEAIEDVAQAEGLNSEQT(ph)LQLEDAVSAVASVVQDEmK
RAB GDP/GTP exchange factor, putative	B9PHI6	0.919	0.95	1	0.0143	930.852	1859.69	1859.83	74.1	GVDAAAAFPFASASASS(ph)PR
transcription factor S-II (TFIIS) central domain-containing protein	42.m03368	0.93	0.95	1	0.0183	1209.84	2417.67	2418.05	74	SEHGGDEIAQAIDLGS(ph)EGEGPAAK
hypothetical protein	541.m01193	0.919	0.95	1	0.0547	917.663	2749.96	2750.28	73.9	FSPVRPPSVASGS(ph)DVFSAFSDGTSLR
translation initiation factor eIF-2B epsilon subunit, putative	59.m03643	0.909	0.95	1	0.0251	1005.76	2009.51	2010.05	73.3	LS(ph)TLSSASLSVGELPSLLR
RNA recognition motif domain-containing protein	59.m03367	0.909	0.95	1	0.0185	682.997	1363.98	1364.54	72.7	mAS(ph)LAAADAcIR
Translation initiation factor eIF-5A, putative	B6KHU7	0.998	0.95	18	0.174	1017.47	3049.37	3049.31	72.6	S(ph)DAEDVTFETADAGASHTYPmQAGAIKK
Putative uncharacterized protein	B9PHI3	0.919	0.95	2	0.0775	1217.63	1216.62	1217.58	71.5	S(ph)AEVVYATGLK
40S ribosomal protein S12, putative	20.m03903	0.99	0.95	3	0.197	1645.65	3289.29	3290.43	71.5	S(ph)DVES(ph)VADEVVAPVEEEEEVKDLMTAIR
Splicing factor, putative	Q1JSF6	0.919	0.95	2	0.0833	933.281	1864.55	1864.84	71.3	LGS(ph)NPNFIPMGGASGPPR
hypothetical protein	42.m08072	1	0.95	5	0.098	1240.93	2479.85	2478.07	71.2	Y(ph)DKLASPEDSASETTMATQPQK
conserved hypothetical protein	55.m00279	0.93	0.95	1	0.2	1531.3	3060.59	3059.34	70.6	TVDEGVVEENPSLQTAQT(ph)TEMETEGLR
Dense granule protein 1	B5M6R2	1	0.95	12	0.237	1619.02	4854.03	4854.28	70.4	ALNKGET(ph)VEEAIEDVAQAEGLNSEQTLQLEDAVSAVASVVQDEmK
hypothetical protein	86.m00365	0.919	0.95	2	0.104	1047.52	3139.54	3140.36	70.1	mNIS(ph)FGADQVWNSDSGARPSFSDVPFGR
protein kinase-related	50.m03287	0.909	0.95	1	0.00992	899.369	1796.72	1797.92	70	SLLFGVSLGS(ph)PVLGESR
Putative uncharacterized protein	B6K9B5	0.909	0.95	2	0.0339	1237.59	2473.17	2474.25	69.9	FSSLLSS(ph)TTLLVATAGDTAVNAVR
cell cycle control protein, putative	641.m01576	0.93	0.95	1	0.0131	595.796	1784.37	1782.81	69.1	RRETDS(ph)QAEGDALVR
hypothetical protein	583.m05668	0.997	0.95	2	0.0306	755.799	2264.37	2263.98	69.1	GGMGS(ph)GAESVAPSSDSRPEHLR
Putative uncharacterized protein	B9PWJ7	0.919	0.95	37	0.107	1099.33	3294.96	3296.5	68.9	VAEHTEQESSAAGLTAY(ph)LTTSFDGVSELFR
Sis1-like protein	A9YTV9	0.919	0.95	3	0.0774	976.021	2925.04	2924.15	68.8	mFFGGDDDFGPFGSVGmGSHS(ph)NFPFR
hypothetical protein	38.m01110	0.909	0.95	1	0.0173	1146.97	2291.93	2292.19	68.6	EASASPALGALLLSGGS(ph)VETLLR
hypothetical protein	52.m02675	0.998	0.95	3	0.0365	931.766	2792.27	2792.31	68.3	AIEKKET(ph)ATGDAAAAPVEAAAADQGEAR
Dense granule protein 1	B5M6R2	1	0.95	12	0.237	1619.15	4854.42	4854.28	68.2	ALNKGETVEEAIEDVAQAEGLNS(ph)EQTLQLEDAVSAVASVVQDEMK
ADP-ribosylation factor GTPase-activating protein, putative	42.m00062	0.909	0.95	1	0.0578	991.562	2971.66	2972.35	68	WTVGYmGEGGAAVLDSLGS(ph)GFVNFVSGAK
cysteine desulfurase, putative	145.m00333	0.915	0.95	1	0.0377	1315.51	2629	2628.15	67.9	SAS(ph)PGPLTSPATGYGESPEAGASAETR
hypothetical protein	28.m00290	0.919	0.95	1	0.0364	1057.96	2113.9	2114.06	67.5	LAS(ph)LATDGAPLGAVAAAGSPAPR
Translation initiation factor eIF-5A, putative	B6KHU7	0.998	0.95	18	0.174	1017.57	3049.7	3049.31	67.5	S(ph)DAEDVTFETADAGASHTYPmQAGAIKK
Dense granule protein 1	B5M6R2	1	0.95	12	0.237	1613.89	4838.65	4838.28	67.4	ALNKGETVEEAIEDVAQAEGLNS(ph)EQTLQLEDAVSAVASVVQDEMK
appr-1-p processing enzyme family domain-containing protein	49.m03196	0.93	0.95	1	0.0196	921.742	1841.47	1841.81	66.7	NEQAAFVTDKPSDS(ph)PR
Dense granule protein 1	B5M6R2	1	0.95	12	0.237	1619.48	4855.42	4854.28	66.6	ALNKGETVEEAIEDVAQAEGLNS(ph)EQTLQLEDAVSAVASVVQDEMK
DnaJ domain-containing protein	B6K927	0.893	0.95	1	0.0898	1309.13	3924.38	3923.79	66.3	IFEmAFGPGGPFGDDLFHTVS(ph)QDFGLSPFGSTRPGR
Phosphoenolpyruvate carboxykinase	B6KKL7	0.919	0.95	2	0.0266	1034	2065.99	2066.97	66.1	TQS(ph)SGSLKDSISFLEmLK
Translation initiation factor eIF-5A, putative	B6KHU7	0.998	0.95	18	0.174	1017.98	3050.91	3049.31	66	S(ph)DAEDVTFETADAGASHTYPmQAGAIKK
Long chain acyl-CoA synthetase, putative	B9PQZ5	0.915	0.95	1	0.0353	982.572	2944.69	2943.39	66	EKLPLPVFPAT(ph)SQEETDTGTGSSATTAK
Putative uncharacterized protein	B6K9B5	0.909	0.95	2	0.0339	1239	2475.98	2474.25	65.7	FSSLLS(ph)STTLLVATAGDTAVNAVR
hypothetical protein	38.m01070	0.919	0.95	2	0.0155	1009.39	3025.14	3025.32	65.5	GEAGEHGGEGEENPLLSLLS(ph)FDGSGSFPR
formate/nitrite transporter-related	25.m02951	0.919	0.95	1	0.0485	1006.25	2010.49	2010.01	65.3	GAS(ph)VNSLAVSAIPSVFSAPR
Putative uncharacterized protein	B6KTK0	0.919	0.95	1	0.0484	811.344	1620.67	1621.7	65.3	RLDNDLENYFS(ph)R
Translation initiation factor eIF-5A, putative	B6KHU7	0.998	0.95	18	0.174	1017.7	3050.08	3049.31	65.3	S(ph)DAEDVTFETADAGASHTYPmQAGAIKK
Rhoptry antigen, putative	B9Q3F2	0.998	0.95	1	0.0601	1150.66	3448.95	3447.43	65.3	GDTEAQSGT(ph)GDDSDFPQAVAEEVADmSGGRVPR
Hsp20/alpha crystallin domain-containing protein	80.m00008	0.998	0.95	4	0.18	1262.37	3784.09	3784.66	65	S(ph)VPVTTTTSSFAASScGTTTGPTTSATDFAFDDLKR
Pyruvate kinase, putative	B6KAT9	1	0.95	7	0.0603	690.761	2069.26	2068.95	64.8	GVTTmQVPS(ph)FQGTDHVIR
Putative uncharacterized protein	B6KQL5	0.93	0.95	3	0.119	1621.69	3241.37	3239.46	64.7	THT(ph)NPTGAESEPVVEEPVDEEAVIDLEPR
Heat shock protein 70, putative	B6KDQ4	1	0.95	4	0.0415	1010.65	3028.94	3028.43	64.5	GVPQIEVTFDIDANGIMNVT(ph)AQDKSTGK
conserved hypothetical protein	55.m00279	0.933	0.95	2	0.2	1522.98	3043.95	3043.35	64.4	TVDEGVVEENPSLQTAQT(ph)TEMETEGLR
selenophosphate synthetase-related	72.m00391	0.893	0.95	1	0.0233	1590.4	3178.78	3178.45	64.2	STT(ph)LANDPcVEALGGDNPLLIQTVDFYR
NBP2B protein, putative	B9PPS5	0.909	0.95	1	0.0193	926.868	1851.72	1852.93	64	LVAEESVLAAQLS(ph)DLSK
splicing factor 3B subunit 2, putative	583.m05633	0.933	0.95	1	0.0283	1063.14	2124.26	2125.04	63.9	IPSTLPGNAGTATPS(ph)GHLTPR
autophagocytosis associated protein, putative	46.m01688	0.998	0.95	2	0.0851	799.948	1597.88	1598.73	63.8	LGS(ph)FGSLSGSNVTHR
snRNP (small nuclear ribonucleoprotein, an RNA helicase) protein, putative	113.m00810	0.998	0.95	2	0.0155	916.197	1830.38	1830.86	63.7	T(ph)FSSSTLDLQPSAGLAR
Translation initiation factor eIF-5A, putative	B6KHU7	0.998	0.95	3	0.174	1461.37	2920.73	2921.22	63.7	S(ph)DAEDVTFETADAGASHTYPMQAGAIK
zinc finger (CCCH type) protein, putative	55.m04608	0.919	0.95	1	0.0342	1071.85	3212.51	3211.45	63.6	S(ph)LcDSSVDTGVTDVFQAGTALSELLGADKR
Pyruvate kinase, putative	B6KAT9	1	0.95	7	0.0603	773.191	1544.37	1544.74	63.5	LVS(ph)ASSVMTQQLGK
Translation initiation factor eIF-5A, putative	B6KHU7	0.998	0.95	3	0.174	1017.59	3049.75	3049.31	63.4	S(ph)DAEDVTFETADAGASHTYPmQAGAIKK
hypothetical protein	57.m01681	0.919	0.95	1	0.017	1508.25	3014.49	3013.5	63.3	VPAQIGSLGGFT(ph)SFTEDQLQQLLSLQR
Facilitative glucose transporter, putative	B6KSE2	0.919	0.95	1	0.0229	763.934	1525.85	1526.69	62.8	mELNSSPS(ph)VPLTR
hypothetical protein	57.m03134	0.919	0.95	1	0.0566	762.54	1523.06	1523.75	62.8	IGS(ph)QVGSALLQEGGK
hypothetical protein	583.m00707	0.998	0.95	1	0.0823	1044.54	2087.07	2087.91	62.8	SEVSIADRGAAES(ph)TDDLSGK
Putative uncharacterized protein	B9PWJ7	0.919	0.95	37	0.107	1100.5	3298.46	3296.5	62.5	VAEHTEQESSAAGLTAY(ph)LTTSFDGVSELFR
fructose-1,6-bisphosphate aldolase	46.m00002	0.933	0.95	2	0.0416	875.851	1749.69	1749.8	62.5	YGGGAGGAAAAS(ph)SLFEKR
Dense granule protein 1	B5M6R2	1	0.95	12	0.237	1619.3	4854.89	4854.28	62.1	ALNKGETVEEAIEDVAQAEGLNSEQT(ph)LQLEDAVSAVASVVQDEmK
pulmonary surfactant-associated protein D precursor-related	42.m03607	0.919	0.95	1	0.00806	784.108	1566.2	1565.73	61.9	GLS(ph)GGIADGAGLSGPTR
inosine-5'-monophosphate dehydrogenase, putative	44.m00049	0.915	0.95	2	0.0363	642.694	1925.06	1925.87	61.8	GLRSPEAS(ph)PSTAASSGGASR
conserved hypothetical protein	55.m00279	0.933	0.95	2	0.2	1530.95	3059.89	3059.34	61.7	TVDEGVVEENPSLQTAQTT(ph)EmETEGLR
Translation initiation factor eIF-5A, putative	B6KHU7	0.998	0.95	18	0.174	1017.75	3050.21	3049.31	61.7	S(ph)DAEDVTFETADAGASHTYPmQAGAIKK
Putative uncharacterized protein	B9Q1G5	1	0.95	2	0.0307	782.314	2343.92	2344.06	61.7	RQPTGS(ph)GASPAFGESLATASSER
Putative uncharacterized protein	B9Q1G5	1	0.95	2	0.0307	1063.96	2125.91	2124	61.7	SGS(ph)GAATAVGVLSGSGASPSGAPAK
hypothetical protein	86.m00365	0.919	0.95	2	0.104	1047.75	3140.22	3140.36	61.5	mNISFGADQVWNSDSGARPS(ph)FSDVPFGR
Inner membrane complex protein IMC3	B6KSX9	0.93	0.95	1	0.0539	1436.06	2870.11	2870.39	61.5	VDVTVSQSPAGPHSPLSASPQT(ph)GTAASLK
hypothetical protein	38.m01070	0.919	0.95	2	0.0155	1514.42	3026.82	3025.32	61.4	GEAGEHGGEGEENPLLSLLS(ph)FDGSGSFPR
heat shock protein, putative	55.m04729	0.93	0.95	1	0.0216	1148.01	2294.01	2293.93	61.4	VPGQHVEADmDDESLT(ph)PDSR
Translation initiation factor eIF-5A, putative	B6KHU7	0.998	0.95	18	0.174	1017.2	3048.59	3049.31	61.4	S(ph)DAEDVTFETADAGASHTYPmQAGAIKK
hypothetical protein	42.m08072	1	0.95	5	0.098	1375.88	2749.75	2751.21	61.4	EKYDKLAS(ph)PEDSASETTmATQPQK
ubiquitin carboxyl-terminal hydrolase, putative	80.m00082	0.919	0.95	1	0.00636	687.209	1372.4	1372.61	61	PAGS(ph)FAFAGPAGSR
Putative uncharacterized protein	B9PPJ6	0.989	0.95	1	0.0146	1142.04	2282.07	2282.98	61	KGS(ph)NETVSETPEASFFTDTR
cAMP-dependent protein kinase regulatory subunit, putative	B9PPG3	0.981	0.95	2	0.0545	1089.57	2177.12	2177.16	61	AEIVNEVSLAAPVVTKGS(ph)KGK
Splicing factor, putative	Q1JSF6	0.919	0.95	2	0.0833	925.323	1848.63	1848.85	60.9	LGS(ph)NPNFIPMGGASGPPR
hypothetical protein	41.m01323	0.909	0.95	1	0.0113	757.004	1511.99	1511.67	60.4	GLTFAGNS(ph)FGFSAR
ankyrin repeat containing protein / TPR domain-containing protein	35.m00856	0.93	0.95	1	0.0321	949.288	1896.56	1897.88	60.4	LVS(ph)PGSKEAGGQAFEANR
Putative uncharacterized protein	B9PXS2	0.93	0.95	1	0.0373	819.718	2456.13	2455.06	60.3	EGHAAAYDRADS(ph)EVGGSLASAAGGR
Translation initiation factor eIF-5A, putative	B6KHU7	0.998	0.95	18	0.174	1017.34	3049.01	3049.31	60.2	S(ph)DAEDVTFETADAGASHTYPmQAGAIKK
Dense granule protein 5	B9PSB8	1	0.95	2	0.183	1287.88	2573.74	2573.08	60.2	RAIQEES(ph)KESATAEEEEVAEEE
nucleosome assembly protein-related	49.m00052	0.998	0.95	3	0.0993	1456.27	2910.52	2910.36	60.1	LEAVTIDNKS(ph)EEENEILSSLSPEQR
hypothetical protein	55.m04881	0.919	0.95	1	0.018	981.406	1960.8	1962.01	59.6	AQSAPSTLS(ph)PAASAAVLALR
Dense granule protein, putative	B9PMW9	0.893	0.95	2	0.045	648.654	1295.29	1295.66	59.5	KVEEELS(ph)LLR
hypothetical protein	52.m00018	0.915	0.95	1	0.115	1023.36	3067.06	3066.25	59.5	DSSGGMFETSVQPQDT(ph)REMDENLQER
Putative uncharacterized protein	B6KQL5	0.93	0.95	3	0.119	1620.25	3238.48	3239.46	59.4	THTNPTGAES(ph)EPVVEEPVDEEAVIDLEPR
Rhoptry 1	A9JQX2	1	0.95	1	0.0253	527.974	1053.93	1054.53	59.2	LTS(ph)GASLGLR
26S proteasome non-ATPase regulatory subunit-related	55.m05071	0.93	0.95	1	0.0252	1012.46	2022.9	2023.86	59.2	TAS(ph)GVHGEAVcVEEVPQR
Sis1-like protein	A9YTV9	0.919	0.95	3	0.0774	1002.65	3004.92	3004.12	59.1	mFFGGDDDFGPFGS(ph)VGmGS(ph)HSNFPFR
Putative uncharacterized protein	B9PL69	0.919	0.95	1	0.0103	1106.79	2211.56	2211.98	58.9	T(ph)TSGDLAGVSLDGGSLPLcHR
Phosphatidylinositol-4-phosphate 5-kinase, putative	B9PHA1	0.93	0.95	1	0.0137	971.002	1939.99	1940.93	58.9	KLS(ph)GNTAEEVPATSLTSR
40S ribosomal protein S12, putative	20.m03903	0.893	0.95	1	0.197	1606.43	3210.85	3210.47	58.8	S(ph)DVESVADEVVAPVEEEEEVKDLMTAIR
PHD-finger domain-containing protein, putative [Toxoplasma gondii VEG]	B9Q7H2	0.978	0.95	1	0.00283	844.54	1687.06	1686.71	58.8	VADS(ph)DAEDLEGKETK
Translation initiation factor eIF-5A, putative	B6KHU7	0.998	0.95	18	0.174	1017.65	3049.94	3049.31	58.4	S(ph)DAEDVTFETADAGASHTYPmQAGAIKK
nuclear receptor coactivator NCoA-62-related	44.m02774	0.915	0.95	1	0.0323	638.771	1913.29	1912.82	58.4	APAAAGS(ph)PPPPVmHS(ph)PPR
transaldolase, putative	44.m04690	0.93	0.95	1	0.0385	704.003	1405.99	1404.62	58.3	VSAAHEGAAS(ph)PEAK
Translation initiation factor eIF-5A, putative	B6KHU7	0.998	0.95	3	0.174	1012.52	3034.52	3033.32	58.2	S(ph)DAEDVTFETADAGASHTYPmQAGAIKK
hypothetical protein	583.m05598	0.919	0.95	1	0.0483	702.268	1402.52	1402.7	58	KSS(ph)AVSILFDAGK
hypothetical protein	42.m00091	0.919	0.95	1	0.153	1043.77	3128.3	3126.37	57.9	S(ph)ILRHDS(ph)HPIVEDAEGAYLTFDPScR
ADP-ribosylation factor GTPase-activating protein, putative	42.m00062	1	0.95	4	0.116	1077.8	3230.38	3229.47	57.7	AISTMRGDSLT(ph)GVAGASGEEEGAPSAGPGLFEK
hypothetical protein	65.m01126	0.919	0.95	1	0.0196	893.359	1784.7	1784.88	57.6	RAS(ph)VGFSFAPAAVAPTR
Pyruvate kinase, putative	B6KAT9	0.933	0.95	1	0.0264	765.677	1529.34	1528.74	57.5	LVS(ph)ASSVMTQQLGK
Putative uncharacterized protein	B9PGC6	0.992	0.95	1	0.00916	837.778	1673.54	1673.7	57.4	SSS(ph)AAGDVGDSSPSLTR
hypothetical protein	55.m00173	0.909	0.95	1	0.0423	971.551	1941.09	1939.99	57.3	LAGEDAVKLDS(ph)FALAALR
Programmed cell death, putative	B9PXF9	0.919	0.95	2	0.0738	1211.58	1210.58	1211.39	57.2	RFS(ph)DDDDDF
Putative uncharacterized protein	B9PQB5	0.93	0.95	1	0.0487	1146.38	2290.74	2289.04	57.2	EAGES(ph)SEIVGGDGGLTPPPAAAAR
UV excision repair protein rhp23, putative	86.m00361	0.893	0.95	1	0.0211	494.808	987.6	988.451	57.1	LES(ph)LGFSR
Putative uncharacterized protein	B9PGS2	0.933	0.95	1	0.0158	1207.25	2412.49	2413.06	57	WVGDGS(ph)RGEDTFGALEPAGGAGAR
Putative uncharacterized protein	B9PIK3	0.93	0.95	1	0.0172	1311.86	2621.71	2622.22	56.8	SGSVS(ph)GGALGEPGPADPEGPLGPGLGGPR
conserved hypothetical protein	583.m00625	0.915	0.95	1	0.0366	1279.95	2557.89	2556	56.8	AEMKPAAPDEDS(ph)EEEEGDLEER
conserved hypothetical protein	65.m00027	0.93	0.95	1	0.0272	1028.28	2054.53	2054.87	56.7	LRPTADS(ph)EEDEVSNDAAR
hypothetical protein	44.m02644	0.919	0.95	2	0.107	1921.86	1920.85	1920.97	56.6	VVGTGELS(ph)DPTAVQVAAVK
translationally-controlled tumor protein, putative	50.m03408	0.93	0.95	3	0.193	1153.06	3456.15	3455.43	56.1	GAEDYGIADNSEEDGGGVDS(ph)TSETVVDVVDAFR
Pyruvate kinase, putative	B6KAT9	1	0.95	7	0.0603	1546.93	1545.92	1544.74	56	LVS(ph)ASSVMTQQLGK
hypothetical protein	57.m01689	0.919	0.95	1	0.0876	1087.93	2173.85	2174.99	55.9	aDILQENFQDLVHS(ph)PGGGR
Cysteine-rich protein 2 [Bos taurus]	Q0VFX8	0.93	0.95	1	0.0913	700.875	2099.6	2099.91	55.5	GVNIGGAGSY(ph)IYEKPS(ph)AEK
Translation initiation factor eIF-5A, putative	B6KHU7	0.998	0.95	18	0.174	1017.69	3050.06	3049.31	55.4	S(ph)DAEDVTFETADAGASHTYPmQAGAIKK
58 kDa phosphoprotein, putative	44.m00052	0.919	0.95	1	0.04	935.694	1869.37	1869.77	54.9	YAS(ph)DPEVmAAmGSLTSK
hypothetical protein	44.m00047	0.948	0.95	1	0.0427	1131.31	2260.6	2259.91	54.9	VAGVSEKREAES(ph)EDAEDTEE
Putative uncharacterized protein	B6KQN7	0.998	0.95	1	0.0882	778.768	1555.52	1555.73	54.8	VADDKEVSGSS(ph)GILV
Putative uncharacterized protein	B6KTM0	0.919	0.95	1	0.0973	1192.77	2383.52	2384.11	54.5	KmGST(ph)LEGEESVLESGVPVPSR
Putative uncharacterized protein	B9PP78	0.915	0.95	1	0.0537	1188.23	3561.67	3560.63	54.5	S(ph)AGLTGQEPFPDQADGPFAASGQPPRPTAQVEEK
ADP-ribosylation factor GTPase-activating protein, putative	42.m00062	1	0.95	4	0.116	1083.03	3246.07	3245.47	54.4	AISTmRGDS(ph)LTGVAGASGEEEGAPSAGPGLFEK
Dense granule protein 7	B9PUD3	1	0.95	3	0.089	1110.37	2218.73	2216.9	54.4	SDAEVT(ph)DDNIYEEHTDRK
ruvB-like 1, putative	38.m00019	0.948	0.95	1	0.0305	818.961	1635.91	1636.78	54.4	VQAGS(ph)GGLSLQQQQR
surface protein PspC-related	50.m05651	0.919	0.95	2	0.00756	476.389	950.763	951.466	54.3	SVS(ph)VAGVPR
P35 surface antigen	52.m00002	0.919	0.95	3	0.0409	648.254	1294.49	1295.55	54.3	mGPSDIS(ph)THVR
Dense granule protein 7	B9PUD3	1	0.95	3	0.089	844.574	2530.7	2529.09	54.3	GVRS(ph)DAEVTDDNIYEEHTDRK
Putative uncharacterized protein	B9PJF7	0.893	0.95	1	0.00626	487.258	972.501	972.405	54.2	VcAALS(ph)PR
WD-40 repeat-containing protein	583.m05430	0.919	0.95	3	0.0148	1064.43	2126.85	2126.98	54.2	LGSS(ph)QSGPVDWSSEVGSLVR
hypothetical protein	42.m08072	0.948	0.95	3	0.0776	1085.04	2168.06	2167.85	54.2	LAS(ph)PEDS(ph)ASETTmATQPQK
hypothetical protein	33.m01272	0.919	0.95	1	0.00881	888.275	1774.53	1773.85	54.1	RTS(ph)QELFSEASLLGR
nuclear receptor coactivator NCoA-62-related	44.m02774	0.93	0.95	1	0.0323	612.406	1834.19	1832.85	54.1	APAAAGSPPPPVmHS(ph)PPR
DnaJ domain-containing protein	583.m05418	0.909	0.95	1	0.0305	863.705	1725.39	1723.62	54	mYFGS(ph)FPFGDDmR
Translation initiation factor eIF-5A, putative	B6KHU7	0.998	0.95	18	0.174	1017.77	3050.28	3049.31	53.9	S(ph)DAEDVTFETADAGASHTYPmQAGAIKK
Mitochondrial carrier domain-containing protein	B6KIZ2	0.93	0.95	1	0.0609	835.226	1668.44	1667.77	53.8	FS(ph)SPASGTASSPAPPVK
p25-alpha domain-containing protein	44.m02565	0.933	0.95	1	0.141	1164.61	2327.2	2328.04	53.7	GQAAGLGPSGATAQIS(ph)LADIcDR
Putative uncharacterized protein	B9PPJ6	0.909	0.95	2	0.00802	598.711	1195.41	1195.61	53.6	LDTAAS(ph)LLVGR
zinc finger (CCCH type) protein, putative	38.m01042	0.998	0.95	2	0.0292	717.462	1432.91	1433.56	53.6	FFS(ph)FTAAcVER
Putative uncharacterized protein	B9PWJ7	0.919	0.95	37	0.107	1099.57	3295.68	3296.5	53.6	VAEHTEQESSAAGLTAY(ph)LTTSFDGVSELFR
CBS domain-containing protein	27.m00854	0.919	0.95	1	0.0094	602.789	1805.34	1805.89	53.2	RET(ph)AGTGVSEISHLLR
fructose-1,6-bisphosphate aldolase	46.m00002	0.933	0.95	2	0.0416	584.3	1749.88	1749.8	53.2	YGGGAGGAAAAS(ph)SLFEKR
zinc finger (CCCH type) protein, putative	26.m00372	0.93	0.95	1	0.00684	836.749	1671.48	1670.76	52.9	TT(ph)VSEGETPAKDVTR
grb10 interacting GYF protein, putative	125.m00071	0.998	0.95	2	0.0179	1093.29	2184.57	2184.88	52.9	FTSEGNGS(ph)REDLGEGSGSYR
Guanylate kinase, putative	B9PPB6	0.915	0.95	1	0.0927	1149.93	3446.78	3445.42	52.9	SAGDAAEDAVLEETNDAREVEENGAS(ph)EAESGSR
U5 small nuclear ribonucleoprotein, putative	76.m01637	0.919	0.95	1	0.0437	1714.25	5139.72	5139.13	52.8	mDGANLYDEFGNYIGPELGEDEES(ph)EGEEEEVDRPLPVVEEETDR
hypothetical protein	41.m02358	0.909	0.95	1	0.0199	679.145	1356.27	1356.66	52.6	LFT(ph)FLQPDAPK
virulent strain associated lipoprotein	80.m02120	0.919	0.95	1	0.024	1015.75	2029.49	2030.07	52.5	RLS(ph)LQEGVNVPPLTEGLK
translation initiation factor SUI1, putative	76.m02658	0.998	0.95	1	0.298	1198.3	3591.89	3591.65	52.5	S(ph)LDIQNFGVSDPFANDTSQAGGAGGSSTHLIHIR
AT hook motif-containing protein	583.m05282	0.998	0.95	2	0.00903	1066.29	2130.56	2129.89	52.4	AEHELFS(ph)EGESELQAAmR
P35 surface antigen	52.m00002	0.919	0.95	3	0.0409	647.5	1292.98	1295.55	52.4	mGPSDIS(ph)THVR
hypothetical protein	59.m03460	0.919	0.95	1	0.0235	835.747	1669.48	1669.72	52.1	cNT(ph)DGFIILPQHR
Soluble nsf attachment protein, putative	B9PQH9	0.987	0.95	2	0.079	922.582	2764.72	2764.33	52.1	mLRGDS(ph)GAGADASAAQLSDIPELLRK
myosin D, putative	55.m00020	0.893	0.95	1	0.0283	1370.7	2739.38	2740.36	52	AGS(ph)LIEGVESAGKDFLVWTTQGPAVK
surface protein PspC-related	50.m05651	0.919	0.95	2	0.00756	951.403	950.395	951.466	52	SVS(ph)VAGVPR
40S ribosomal protein S12, putative	20.m03903	0.99	0.95	3	0.197	1083.9	3248.69	3248.42	51.9	S(ph)DVES(ph)VADEVVAPVEEEEEVKDLMTAIR
hypothetical protein	38.m01059	0.93	0.95	1	0.00613	757.574	1513.13	1512.62	51.9	ETDAGAVS(ph)PDEVSR
Putative uncharacterized protein	B9PUM4	0.99	0.95	1	0.0324	1060.83	2119.65	2119.08	51.8	aTPFLPLDS(ph)GLRLVEPSGK
hypothetical protein	33.m00313	0.915	0.95	1	0.0148	961.087	2880.24	2880.3	51.8	RAS(ph)GAEATGASDDGDPVLAQLEKQEER
glucoamylase S1/S2-related	583.m05417	0.998	0.95	1	0.00263	704.619	1407.22	1407.64	51.5	RFS(ph)SGAFLSEAR
hypothetical protein	83.m01244	0.93	0.95	1	0.112	1297.63	2593.25	2594.14	51.5	YGS(ph)NSYYYAHAPLPGAQQQGDVK
Putative uncharacterized protein	B9PRF6	0.893	0.95	1	0.0182	1235.95	2469.88	2469.26	51.4	LNPVIQTSLS(ph)KELLYETTSPR
Zinc finger (C3HC4 type) protein	B9PUH7	0.919	0.95	1	0.0633	1172.03	3513.07	3511.79	51.4	SLS(ph)GTVSSSQQVPLHLALAAVLQQQQEAAAAATR
AT hook motif-containing protein	583.m05282	0.998	0.95	2	0.00903	974.111	1946.21	1946.83	51.3	LSVS(ph)DFEEEEEGDILR
cysteine desulfurase, putative	145.m00333	0.909	0.95	1	0.0126	562.32	1122.62	1123.47	51.2	VcVS(ph)LGFSR
Alpha-S1-casein [Bos taurus]	P02662	0.919	0.95	1	0.0654	831.276	1660.54	1660.79	51.1	VPQLEIVPNS(ph)AEER
Putative uncharacterized protein	B9PLC6	0.919	0.95	1	0.0872	1139.4	2276.79	2277.06	51	GINRQPS(ph)LELEPLAEDEMR
Transcriptional adaptor, putative	B9Q0A7	0.909	0.95	1	0.0157	1021.13	2040.25	2038.99	50.9	ASELSS(ph)LFFSGGLANLFAK
Putative uncharacterized protein	B9PGS2	0.919	0.95	1	0.00788	671.826	1341.64	1341.63	50.8	mRS(ph)ILASGSPAR
Putative uncharacterized protein	B9PIK3	0.994	0.95	1	0.0207	1167.9	3500.69	3499.63	50.8	SPFLLASGS(ph)SDDNAGLFGVAPHTLGPHAGSSPEAR
hypothetical protein	46.m01597	0.909	0.95	1	0.0641	1306.43	1305.42	1306.54	50.5	VAT(ph)FEEVmER
Putative uncharacterized protein	B6KBU9	0.933	0.95	1	0.0619	996.976	2987.9	2987.5	50.5	GGPAVVAATTHAVDRSNS(ph)ALGNLIATATGSK
Heat shock protein 70, putative	B6KDQ4	1	0.95	4	0.0415	1010.85	3029.52	3028.43	50.5	GVPQIEVTFDIDANGIMNVT(ph)AQDKSTGK
hypothetical protein	162.m00505	0.93	0.95	1	0.134	955.397	1908.78	1909.79	50.5	EFDTDAAPAFSSQTS(ph)QK
P35 surface antigen	52.m00002	0.919	0.95	3	0.0409	648.023	1294.03	1295.55	50.4	mGPSDIST(ph)HVR
hypothetical protein	38.m01893	0.915	0.95	1	0.0139	750.769	1499.52	1499.69	50.4	RAS(ph)SGASTIDTTPR
Sec61beta family protein	27.m01477	0.919	0.95	2	0.111	584.08	1166.15	1164.58	50.3	GVPAS(ph)SQGILR
Putative uncharacterized protein	B9PN44	0.919	0.95	1	0.0183	865.051	2592.13	2592.15	50.2	VAS(ph)ATDLSSQDIIRDPFAEAcAR
hypothetical protein	55.m04760	0.996	0.95	1	0.0387	657.875	1313.73	1314.61	50.2	EATPQSVS(ph)FLR
glucoamylase S1/S2-related	583.m05417	0.996	0.95	1	0.00351	903.965	1805.91	1806.91	50.2	RLS(ph)QEELIAGVATPSR
Dense granule protein 1	B5M6R2	1	0.95	12	0.237	1619.38	4855.11	4854.28	50.2	ALNKGETVEEAIEDVAQAEGLNSEQT(ph)LQLEDAVSAVASVVQDEmK
Soluble nsf attachment protein, putative	B9PQH9	0.987	0.95	2	0.079	927.705	2780.09	2780.33	50.1	mLRGDS(ph)GAGADASAAQLSDIPELLRK
Translation initiation factor eIF-5A, putative	B6KHU7	0.998	0.95	18	0.174	1017.48	3049.43	3049.31	50.1	S(ph)DAEDVTFETADAGASHTYPmQAGAIKK
hypothetical protein	41.m01349	0.919	0.95	1	0.0147	826.286	1650.56	1650.75	50	EGPGFS(ph)PSQLLGEPR
Heat shock protein 70, putative	B6KDQ4	1	0.95	4	0.0415	1010.52	3028.55	3028.43	49.9	GVPQIEVTFDIDANGIMNVTAQDKST(ph)GK
Phosphoenolpyruvate carboxykinase	B6KKL7	0.919	0.95	2	0.0266	1033.94	2065.87	2066.97	49.8	TQS(ph)SGSLKDSISFLEmLK
Dense granule protein 1	B5M6R2	1	0.95	12	0.237	1619.34	4855.01	4854.28	49.7	ALNKGETVEEAIEDVAQAEGLNS(ph)EQTLQLEDAVSAVASVVQDEMK
plasmo|REV_645.m00314|(protein coding) myb-like DNA-binding domain-containing protein	REV_645.m00314_B6KV13	0.933	0.95	1	0.00985	1364.18	4089.51	4092.82	49.7	QcGLVAGAKGEAGAGATGTQGLS(ph)ALS(ph)LLPS(ph)LPS(ph)SALLSSR
fructose-1,6-bisphosphatase, putative	20.m03907	0.93	0.95	1	0.0464	652.663	1954.96	1954.96	49.7	KQTT(ph)SEDIGGLASVANKR
Membrane skeletal protein IMC1	B6KJM2	0.915	0.95	1	0.0476	1027.13	3078.37	3077.51	49.7	GQATLPSHVVLPQTS(ph)DSPAIHVTAEASQR
phosphatidylinositol-4-phosphate 5-kinase, putative	583.m00669	0.915	0.95	1	0.035	797.085	1592.15	1592.67	49.7	VAGTGGHS(ph)PTENTER
Pyruvate kinase, putative	B6KAT9	1	0.95	7	0.0603	1528.6	1527.6	1528.74	49.5	LVS(ph)ASSVMTQQLGK
p25-alpha domain-containing protein	44.m02565	0.93	0.95	2	0.141	1165.99	2329.97	2328.04	49.5	GQAAGLGPSGATAQIS(ph)LADIcDR
Translation initiation factor eIF-5A, putative	B6KHU7	0.998	0.95	18	0.174	1017.65	3049.93	3049.31	49.5	S(ph)DAEDVTFETADAGASHTYPmQAGAIKK
Hsp20/alpha crystallin domain-containing protein	80.m00008	0.998	0.95	4	0.18	679.388	1356.76	1357.66	49.5	VTT(ph)IPGGTTTTTK
glyoxalase, putative	20.m03889	0.909	0.95	1	0.00224	534.09	1066.16	1065.53	49.3	VDS(ph)LPSLVR
hypothetical protein	50.m03188	0.93	0.95	1	0.0235	1179.98	2357.95	2356.13	49.3	LGGS(ph)SDGLPAGGAQPGVSTPAPLNR
hypothetical protein	20.m03901	0.998	0.95	4	0.0244	1077.64	1076.64	1077.46	49.2	SLT(ph)STADFR
rRNA processing protein, putative	B9PMC1	0.919	0.95	1	0.0658	910.616	1819.22	1818.74	49.1	SALDDDLS(ph)EDDFLQR
hypothetical protein	583.m05313	0.919	0.95	1	0.00977	684.147	1366.28	1366.68	49.1	RVDS(ph)ASLALQAR
conserved hypothetical protein	50.m03171	0.919	0.95	1	0.00391	514.27	1026.53	1027.45	49	GTVAS(ph)LEDR
tr|REV_B9PMI1|Putative uncharacterized protein	REV_B9PMI1	0.915	0.95	1	0.0291	1569.53	4705.57	4706.07	49	PRcT(ph)STDGLVGPAASAPQSLDGSALAVTTPPPGGS(ph)VDGLFDS(ph)HRK
hypothetical protein	583.m05668	0.997	0.95	2	0.0306	761.519	2281.53	2279.97	48.9	GGMGS(ph)GAESVAPSSDSRPEHLR
NAD-specific glutamate dehydrogenase, putative	50.m00072	0.919	0.95	1	0.0171	1042.74	2083.46	2083.94	48.6	APSAVFHPSTS(ph)APAIcFPK
Translation initiation factor eIF-5A, putative	B6KHU7	0.998	0.95	18	0.174	969.635	2905.88	2905.22	48.6	S(ph)DAEDVTFETADAGASHTYPMQAGAIK
myosin heavy chain, putative	25.m01804	0.915	0.95	1	0.0205	803.244	2406.71	2405.08	48.6	VASEASDT(ph)PGRGTSANVDHLQGR
KH domain containing protein	72.m00843	0.989	0.95	1	0.0216	801.354	1600.69	1600.76	48.3	GS(ph)LSFDDLIAQVQK
pfs77-related	39.m00350	0.919	0.95	1	0.0518	1268.3	2534.58	2534.25	48.3	KEVPEAAITEQGFDIVS(ph)PPGTLR
Putative uncharacterized protein	B6KB71	0.933	0.95	1	0.109	1125.35	2248.69	2247.97	48.3	S(ph)QPNLQYAHT(ph)GAIEDYYR
Heat shock protein 70, putative	B6KDQ4	1	0.95	4	0.0415	1016.26	3045.76	3044.43	48.2	GVPQIEVTFDIDANGIMNVTAQDKST(ph)GK
microneme protein 8 (MIC8)	50.m00002	0.933	0.95	1	0.0282	1148.21	3441.59	3444.19	48.2	YS(ph)DY(ph)VKGcVEGNQcS(ph)LNPcGEQEAVQR
fructose-1,6-bisphosphatase, putative	20.m03907	0.915	0.95	1	0.0464	652.836	1955.48	1954.96	48.2	KQTT(ph)SEDIGGLASVANKR
histone acetyltransferase GCN5, putative	49.m03346	0.908	0.95	1	0.0116	720.293	1438.57	1436.63	48.1	LVS(ph)ESGLGFLcR
sec23/Sec24 domain-containing protein	65.m01096	0.915	0.95	1	0.0253	1203.82	2405.63	2405.14	48.1	S(ph)AGGIPSSPFHAATPANPGAAPPPR
hypothetical protein	59.m03465	0.986	0.95	1	0.0543	1330.37	3988.07	3990.7	48	AAGLLGGS(ph)T(ph)AGLAGASmGGLAGGSMGGLGGAGMGGYGGGSmGGLGGR
Putative uncharacterized protein	B9PWJ7	0.995	0.95	1	0.104	1060.79	3179.34	3180.38	47.9	MGNEQSS(ph)EAEGQRPEQVPNTETGLSEPAK
Granule antigen protein GRA6, putative	B9Q3I3	0.93	0.95	1	0.0478	686.473	1370.93	1372.63	47.9	RYS(ph)SVQEPQAK
hypothetical protein	44.m00047	1	0.95	1	0.0427	1131.23	2260.45	2259.91	47.9	VAGVSEKREAES(ph)EDAEDTEE
UV excision repair protein rhp23, putative	86.m00361	0.997	0.95	1	0.0211	495.543	989.071	988.451	47.8	LES(ph)LGFSR
Putative uncharacterized protein	B9PJQ0	0.915	0.95	1	0.0357	856.403	2566.18	2566.08	47.8	SGETKKELDDS(ph)ADEmEATETGVK
40S ribosomal protein S12, putative	20.m03903	0.99	0.95	3	0.197	1098.06	3291.15	3290.43	47.7	S(ph)DVES(ph)VADEVVAPVEEEEEVKDLMTAIR
hypothetical protein	57.m01681	0.93	0.95	1	0.0107	943.048	1884.08	1883.81	47.7	LLSERENS(ph)DAGVGGEDR
hypothetical protein	25.m02949	0.997	0.95	2	0.02	1191.04	1190.04	1191.57	47.6	LLS(ph)FDELFK
grb10 interacting GYF protein, putative	125.m00071	0.998	0.95	2	0.0179	1217.42	2432.83	2433.01	47.6	ScAETLLPEDRSES(ph)SGQGSAPR
gamma-adaptin, putative	583.m05571	0.93	0.95	1	0.0178	684.898	2051.67	2051.92	47.3	ASQVSHGDS(ph)LFDEKPAQR
Translation initiation factor eIF-5A, putative	B6KHU7	0.998	0.95	18	0.174	1461.41	2920.81	2921.22	47.3	S(ph)DAEDVTFETADAGASHTYPMQAGAIK
Translation initiation factor eIF-5A, putative	B6KHU7	0.998	0.95	18	0.174	1018.08	3051.23	3049.31	47.2	S(ph)DAEDVTFETADAGASHTYPmQAGAIKK
hypothetical protein	52.m02689	0.915	0.95	1	0.0153	610.472	1828.39	1828.88	47.2	RAS(ph)QVNPGPAPGSVNAAR
nucleosome assembly protein-related	49.m00052	0.998	0.95	3	0.0993	971.374	2911.1	2910.36	47.1	LEAVTIDNKS(ph)EEENEILSSLSPEQR
hypothetical protein	46.m02917	0.933	0.95	1	0.00861	699.613	1397.21	1397.69	47	RNS(ph)LVAATTASAR
Pyruvate kinase, putative	B6KAT9	0.93	0.95	1	0.0264	773.021	1544.03	1544.74	47	LVS(ph)ASSVMTQQLGK
splicing factor 3B subunit 2, putative	583.m05633	0.93	0.95	1	0.0417	1063.52	3187.54	3186.49	46.8	aTESASALSNGTSADRGAS(ph)QEGLSSALKELR
hypothetical protein	583.m05668	0.998	0.95	2	0.0542	879.345	2635.01	2636.19	46.8	GGmGSGAESVAPSSDS(ph)RPEHLRSLR
Translation initiation factor eIF-5A, putative	B6KHU7	0.998	0.95	18	0.174	1017.58	3049.73	3049.31	46.7	S(ph)DAEDVTFETADAGASHTYPmQAGAIKK
Translation initiation factor eIF-5A, putative	B6KHU7	0.998	0.949	18	0.174	1011.99	3032.96	3033.32	46.5	S(ph)DAEDVTFETADAGASHTYPmQAGAIKK
Nucleolar phosphoprotein, putative	B9PT94	0.93	0.95	2	0.0213	734.714	1467.41	1469.74	46.2	KGGVVTSAS(ph)AVQSAK
Putative uncharacterized protein	B9PWE2	0.93	0.95	1	0.0221	661.965	1321.92	1322.57	46.2	GS(ph)SQDPAPLAGSR
Dense granule protein 1	B5M6R2	1	0.95	12	0.237	1619.58	4855.7	4854.28	46.1	ALNKGETVEEAIEDVAQAEGLNS(ph)EQTLQLEDAVSAVASVVQDEMK
60 kDa heat shock protein, mitochondrial [Bos taurus]	P31081	0.909	0.95	1	0.082	1536.47	4606.4	4606.13	46	TALLDAAGVASLLTTAEVVVT(ph)EIPKEEKDPGMGGMGGMGGGMGGGmF
Dense granule protein, putative	B9PMW9	0.893	0.95	2	0.045	1295.68	1294.67	1295.66	46	KVEEELS(ph)LLR
Sis1-like protein	A9YTV9	0.919	0.95	3	0.0774	1002.83	3005.48	3004.12	46	mFFGGDDDFGPFGS(ph)VGmGSHS(ph)NFPFR
Nucleolar phosphoprotein, putative	B9PT94	0.93	0.95	2	0.0213	736.21	1470.41	1469.74	46	KGGVVTSAS(ph)AVQSAK
hypothetical protein	33.m01312	1	0.95	1	0.00642	1493.8	1492.79	1493.67	45.8	AFT(ph)FSGKEEELR
DnaJ domain-containing protein	B6K927	0.909	0.95	1	0.0898	1314.62	3940.84	3939.78	45.7	IFEmAFGPGGPFGDDLFHTVS(ph)QDFGLSPFGSTRPGR
prefoldin subunit 5, putative	583.m00697	0.919	0.95	1	0.169	986.682	2957.02	2955.57	45.7	aAIAAGAASQAPRS(ph)PASLASLSLQQLVGVK
NifU-like domain-containing protein	B6KT69	0.915	0.95	1	0.0894	1111.92	2221.83	2222.03	45.7	AVSSEDVS(ph)GAAEGRPEVPEKK
Putative uncharacterized protein	B9PHI3	0.919	0.95	2	0.0775	1219.36	1218.35	1217.58	45.6	S(ph)AEVVYATGLK
Putative uncharacterized protein	B9PWJ7	0.919	0.95	37	0.107	1099.66	3295.97	3296.5	45.5	VAEHTEQESSAAGLTAY(ph)LTTSFDGVSELFR
Pyruvate kinase, putative	B6KAT9	1	0.95	7	0.0603	1544.68	1543.67	1544.74	45.4	LVS(ph)ASSVMTQQLGK
collagen-related	541.m02045	0.919	0.95	1	0.0199	917.105	2748.29	2750.56	45.4	RAPS(ph)PVPVVLAPPTGPAPQIAILRPR
Translation initiation factor eIF-5A, putative	B6KHU7	0.998	0.95	18	0.174	1460.67	2919.32	2921.22	45.3	S(ph)DAEDVTFETADAGASHTYPMQAGAIK
Dense granule protein 1	B5M6R2	1	0.95	12	0.237	1619.39	4855.14	4854.28	45	ALNKGETVEEAIEDVAQAEGLNSEQT(ph)LQLEDAVSAVASVVQDEmK
hypothetical protein	583.m00634	0.998	0.95	3	0.0492	1072.42	2142.83	2143.89	45	S(ph)SDDLLELLEQDDTEEGR
hypothetical protein	42.m00099	0.933	0.95	1	0.108	1426.7	2851.39	2851.13	44.9	cYAS(ph)LQAVEPEFTDKGDGTIEScR
Putative uncharacterized protein	25.m01814	0.919	0.95	1	0.022	787.805	2360.39	2360.2	44.7	RRDS(ph)GEVEADPLTPLVVSLAR
p25-alpha domain-containing protein	44.m02565	0.93	0.95	2	0.141	1164.46	2326.91	2328.04	44.6	GQAAGLGPSGATAQIS(ph)LADIcDR
myb-like DNA-binding domain-containing protein	645.m00314	0.948	0.95	1	0.00443	871.217	1740.42	1740.71	44	EAAS(ph)GGEDGEATGASVPR
conserved hypothetical protein	50.m03254	0.948	0.95	1	0.0433	653.346	1304.68	1304.53	43.6	EAAVGSLAS(ph)S(ph)PR
Programmed cell death, putative	B9PXF9	0.919	0.95	2	0.0738	1213.6	1212.59	1211.39	43.1	RFS(ph)DDDDDF
Sec61beta family protein	27.m01477	0.919	0.95	2	0.111	1164.65	1163.64	1164.58	42.5	GVPAS(ph)SQGILR
hypothetical protein	25.m02949	0.997	0.95	2	0.02	1192.5	1191.49	1191.57	36.4	LLS(ph)FDELFK
plasmo|REV_20.m03921|(protein coding) 5-azacytidine induced protein-related	REV_20.m03921_B6KIE5_B9Q032_B9QF59	0.919	0.95	1	0.0132	870.437	869.429	870.372	36	EAS(ph)ISQR
hypothetical protein	49.m03348	0.976	0.95	1	0.00497	1053.24	1052.24	1052.58	35.8	LLSLAS(ph)ALGK
Histone H2A, putative	B6KBV6	0.919	0.95	1	0.0519	883.281	882.273	883.335	35.7	HGVS(ph)QEF
