# Supplementary material for: Quantitative in vivo Analyses Reveal Calcium-dependent Phosphorylation Sites and Identifies a Novel Component of the Toxoplasma Invasion Motor Complex
Source: PLoS Pathog. 2011 Sep 29;7(9):e1002222. doi: 10.1371/journal.ppat.1002222 (PMC3182922; doi:10.1371/journal.ppat.1002222)
Supplement: Table S5 — Phosphopeptide identification and quantification of anti-GAP45 column eluates (MaxQuant Report). Listed from left to right: Protein/Protein Description (accession number and protein name listed in the Toxoplasma_decoy database used), aa (phosphorylated S/T/Y residue), Pos (position of phosphorylated residue in the protein sequence), LocProb (MaxQuant phosphorylation site localization probability), Modified Sequence (sequence of identified phosphopeptide), Phos (STY) Probabilities (MaxQuant phosphorylation site localization probabilities for different STY phosphorylation sites in the sequence), Mascot Score (Mascot score for best localization spectrum identified by MaxQuant), Ratio H/L Count (average H:L Ratio of heavy and light SILAC pairs for this phosphopeptide), Ratio H/L Count Normalized by Protein (average H:L Ratio of heavy and light SILAC pairs for this phosphopeptide divided by the average H:L Ratio for all SILAC pairs detected for the whole protein), Manual validation (result of manual annotation of LC-MS/MS evidence spectra and inspection of XICs of associated SILAC pairs). For a more detailed interpretation of the result for GAP45 phosphorylation sites S184 and S185 (asterisks) please refer to Supplementary Figure S6 and Text S2. (XLS) [file ppat.1002222.s015.xls]

## Sheet: Table S6
Table S5: Phosphopeptide identification and quantification of anti-GAP45 column eluates (MaxQuant Report)
Protein	Protein Descriptions	aa	Pos	LocProb	Modified Sequence	Phospho (STY) Probabilities	Mascot Score	Ratio H/L	Ratio H/L Normalized by Protein	Manual validation
42.m08072	hypothetical protein (GAP45)	S	153	1	_QMQEALKQEEMS(ph)PREK_	QMQEALKQEEMS(1)PREK	52.55	1.6583	0.99715	correct
42.m08072	hypothetical protein (GAP45)	Y	158	0.993498	_Y(ph)DKLASPEDSASETTMATQPQK_	Y(0.993)DKLAS(0.005)PEDS(0.001)ASETTMATQPQK	70.2	1.7061	0.99499	correct
42.m08072	hypothetical protein (GAP45)	S	163	0.999987	_LAS(ph)PEDSASETTM(ox)ATQPQK_	LAS(1)PEDSASETTMATQPQK	57.46	1.7065	0.99522	correct
42.m08072	hypothetical protein (GAP45)	S	167	0.498011	_YDKLAS(ph)PEDSASETTMATQPQK_	YDKLAS(0.498)PEDS(0.498)AS(0.004)ETTMATQPQK	57.46			incorrect
42.m08072	hypothetical protein (GAP45)	S	169	0.933387	_LASPEDSAS(ph)ETTMATQPQK_	LASPEDS(0.066)AS(0.933)ETTMATQPQK	57.46	1.8146	1.0583	correct
42.m08072	hypothetical protein (GAP45)	S	184	0.499987	_VAEHS(ph)SAAVTDR_	VAEHS(0.5)S(0.5)AAVTDR	61.92	6.7211	3.9197	correct*
42.m08072	hypothetical protein (GAP45)	S	185	0.499987	_VAEHSS(ph)AAVTDR_	VAEHS(0.5)S(0.5)AAVTDR	61.92	6.7211	3.9197	correct*
42.m08072	hypothetical protein (GAP45)	T	189	0.999999	_VAEHSSAAVT(ph)DR_	VAEHSSAAVT(1)DR	61.92	6.2837	3.6647	correct
42.m08072	hypothetical protein (GAP45)	S	239	1	_HIDLS(ph)DAPLLN_	HIDLS(1)DAPLLN	13.85			incorrect
B6KB18	Myosin light chain (TgMLC1)	S	55	0.99974	_VGEYDGACES(ph)PSCR_	VGEYDGACES(1)PSCR	41.03	2.8271	0.99574	correct
B6KB18	Myosin light chain (TgMLC1)	T	98	0.988892	_VST(ph)GDAMILAR_	VS(0.011)T(0.989)GDAMILAR	34.63	4.3317	1.6491	correct
B6KB18	Myosin light chain (TgMLC1)	S	132	1	_SGDNLDYAS(ph)FQK_	SGDNLDYAS(1)FQK	45.23	4.7772	1.6981	correct
46.m00001	Myosin light chain (TgMyoA)	S	20	0.77047	_S(ph)SDVHAVDHSGNVYK_	S(0.77)S(0.229)DVHAVDHSGNVYK	29.29	3.1296	1.284	correct
B9PK54	Calcium dependent ATPase, putative	S	450	0.99914	_ASS(ph)FDGAAAIR_	AS(0.001)S(0.999)FDGAAAIR	47.41	1.78	0.86536
B9PK54	Calcium dependent ATPase, putative	S	460	0.49974	_ES(ph)SHGFETVVVR_	ES(0.5)S(0.5)HGFET(0.001)VVVR	33.94
B9PK54	Calcium dependent ATPase, putative	S	461	0.49974	_ES(ph)SHGFETVVVR_	ES(0.5)S(0.5)HGFET(0.001)VVVR	33.94
B9PK54	Calcium dependent ATPase, putative	T	471	0.958688	_T(ph)LGSLQTGDAATGVTLGR_	T(0.959)LGS(0.041)LQTGDAATGVTLGR	40.61
B9PK54	Calcium dependent ATPase, putative	S	719	0.956987	_ETAFSSALDS(ph)AENLPAPGSSVDHR_	ETAFS(0.008)S(0.035)ALDS(0.957)AENLPAPGSSVDHR	13.86	2.377	1.1556
B9PK54	Calcium dependent ATPase, putative	S	1146	0.83176	_NSGDSTGATS(ph)PASPGLLR_	NSGDST(0.001)GAT(0.083)S(0.832)PAS(0.083)PGLLR	47.81	1.5454	0.7513
Q3B9M1	Dense granule antigen protein GRA6 (Fragment)	S	134	0.892039	_RYS(ph)SVQEPQAK_	RY(0.008)S(0.892)S(0.1)VQEPQAK	14.84	0.21479	1.0255
Q3B9M1	Dense granule antigen protein GRA6 (Fragment)	S	135	0.999135	_YSS(ph)VQEPQAK_	YS(0.001)S(0.999)VQEPQAK	14.84	0.20425	0.97516
540.m00334	zinc finger (C3HC4 RING finger) protein, putative	S	506	0.816956	_S(ph)GSLDADTQR_	S(0.817)GS(0.183)LDADTQR	32.12	1.0578
46.m01634	transporter, putative	S	96	0.999998	_GPPAYS(ph)LEIR_	GPPAYS(1)LEIR	7.27
B6KHU7	Translation initiation factor eIF-5A, putative	S	2	0.999899	_(ac)S(ph)DAEDVTFETADAGASHTYPMQAGAIK_	S(1)DAEDVTFETADAGASHTYPMQAGAIK	35.15	0.06105	0.43283
83.m02148	translation initiation factor 3 subunit 8, putative	S	287	1	_TKDEGALS(ph)PR_	TKDEGALS(1)PR	24.92	0.16776
B6KFG2	Syntaxin binding protein, putative	S	544	0.988949	_LAS(ph)ATEQTIGR_	LAS(0.989)AT(0.011)EQTIGR	28.53
Q9GSE9	surface antigen Tax_Id=5811	S	201	0.936094	_MGPSDIS(ph)THVR_	MGPSDIS(0.936)T(0.063)HVR	53.34	0.72874	1.1475
B9PUJ2	Ribonuclease, putative	T	738	0.299754	_TSVHAET(ph)AEGASM(ox)PYRTRELR_	T(0.128)S(0.139)VHAET(0.3)AEGAS(0.234)MPY(0.089)RT(0.11)RELR	2.45
49.m05723	ras-GTPase-activating protein binding protein, putative	S	343	0.978028	_EAVVPSSPS(ph)PR_	EAVVPS(0.011)S(0.011)PS(0.978)PR	20.84	0.6679	2.5291
B9Q026	Putative uncharacterized protein	T	232	1	_KT(ph)QADLEEDEGEAPR_	KT(1)QADLEEDEGEAPR	2.59	1.6763
83.m01196	phosphatase domain-containing protein	S	149	1	_YAS(ph)QMLQDAESAR_	YAS(1)QMLQDAESAR	57.34	16.192
44.m00020	pfs77-related	S	548	1	_AAS(ph)GVGLGEEAQISA_	AAS(1)GVGLGEEAQISA	25.75
55.m04819	Na+/H+ antiporter-related	S	2204	1	_DFQEQS(ph)PR_	DFQEQS(1)PR	7.26
72.m00687	lysine decarboxylase, putative	S	112	0.925963	_LSPSS(ph)FDAR_	LSPS(0.074)S(0.926)FDAR	16.06
35.m00901	KH domain-containing protein	S	259	0.985788	_ALHASGS(ph)PGGER_	ALHAS(0.014)GS(0.986)PGGER	21.62	0.47392
A0SIY4	Granule antigen protein GRA7	S	227	0.999687	_SRQPALEQEVPES(ph)GEDGEDARQ_	SRQPALEQEVPES(1)GEDGEDARQ	7.8	0.60782	2.1723
55.m00233	casein kinase II alpha subunit, putative	S	238	0.929373	_AAS(ph)ASSAGTTAGEAAR_	AAS(0.929)AS(0.07)S(0.001)AGTTAGEAAR	60.04	6.7395
B9PZH4	Alpha-glucan water dikinase, putative	S	1353	1	_GAS(ph)FVEEAR_	GAS(1)FVEEAR	15.15
42.m00015	28 kDa antigen	S	184	1	_AAHVPVPDFS(ph)Q_	AAHVPVPDFS(1)Q	23.59
49.m05723	ras-GTPase-activating protein binding protein, putative	S	400	0.997913	_APNAPATPIS(ph)PR_	APNAPAT(0.002)PIS(0.998)PR	23.51	0.10442	0.3954
72.m00380	3',5'-cyclic phosphodiesterase, putative	S	1074	1	_RAS(ph)LEPAGLEVGGA_	RAS(1)LEPAGLEVGGA	26.97	4.384
B9PMW9	Dense granule protein, putative	S	120	1	_VEEELS(ph)LLRR_	VEEELS(1)LLRR	49.36	0.60383	1
Q0GC66	Dense granule protein (Fragment)	S	4	0.99974	_(ac)ATAS(ph)DDELM(ox)SR_	ATAS(1)DDELMSR	24.36	0.59395	1
B9Q1A6	Putative uncharacterized protein	S	271	0.999961	_ALGTRYDS(ph)PR_	ALGTRYDS(1)PR	15.64	4.2737
B9PGN2	Putative uncharacterized protein	T	114	1	_M(ox)QT(ph)DILEEHEQLM(ox)R_	MQT(1)DILEEHEQLMR	39.02	2.9135	1
B9PPL4	Putative uncharacterized protein	S	17	1	_LHS(ph)CAGGEESSGQCLEK_	LHS(1)CAGGEESSGQCLEK	24.39	6.0644
B6K8V6	Putative uncharacterized protein	S	892	0.741353	_TRGNS(ph)EVAGDGIVQVR_	T(0.259)RGNS(0.741)EVAGDGIVQVR	12.47
B6KMN7	Putative uncharacterized protein	S	132	1	_REPS(ph)PPAR_	REPS(1)PPAR	19.52	2.2142
B9PHI3	Putative uncharacterized protein	S	5	1	_S(ph)AEVVYATGLK_	S(1)AEVVYATGLK	48.67	0.025273
Q1JSJ0	Putative uncharacterized protein	S	556	1	_ANS(ph)LQNLQR_	ANS(1)LQNLQR	27.73	2.6478
B9PKU6	Putative uncharacterized protein	T	40	1	_YAGT(ph)EVIR_	YAGT(1)EVIR	44.01
50.m03340	conserved hypothetical protein	S	2	0.99118	_(ac)S(ph)TLQDIR_	S(0.991)T(0.009)LQDIR	36.25	2.6282
583.m05501	conserved hypothetical protein	S	651	0.99955	_GGS(ph)ESLAGESR_	GGS(1)ESLAGESR	36.41	8.2349
25.m02949	hypothetical protein	S	78	0.999611	_NTLETGDS(ph)LR_	NTLETGDS(1)LR	29.51	0.81728	1.4977
25.m02949	hypothetical protein	S	183	0.999971	_VMEDDS(ph)GDEDWEPSFR_	VMEDDS(1)GDEDWEPSFR	19.69	0.45678	0.83706
42.m00041	hypothetical protein	S	739	0.999412	_LRS(ph)VSEDPEEVR_	LRS(0.999)VS(0.001)EDPEEVR	24.28
44.m00047	hypothetical protein	S	460	0.999997	_EAES(ph)EDAEDTEE_	EAES(1)EDAEDTEE	30.04
44.m04614	hypothetical protein	S	58	1	_GAEGQGLS(ph)PHQQR_	GAEGQGLS(1)PHQQR	8.27	1.0668
50.m03142	hypothetical protein	S	304	1	_GRFS(ph)DDDMAR_	GRFS(1)DDDMAR	41.6	7.9895
583.m00634	hypothetical protein	S	312	0.659319	_S(ph)SDDLLELLEQDDTEEGR_	S(0.659)S(0.341)DDLLELLEQDDTEEGR	36.01	5.5183
76.m01553	hypothetical protein	S	1043	0.821157	_DARKVTDGLES(ph)K_	DARKVT(0.179)DGLES(0.821)K	3.53
50.m03374	hypothetical protein	T	168	1	_ALDNLT(ph)PR_	ALDNLT(1)PR	15.49
