# Supplementary material for: Quantitative in vivo Analyses Reveal Calcium-dependent Phosphorylation Sites and Identifies a Novel Component of the Toxoplasma Invasion Motor Complex
Source: PLoS Pathog. 2011 Sep 29;7(9):e1002222. doi: 10.1371/journal.ppat.1002222 (PMC3182922; doi:10.1371/journal.ppat.1002222)
Supplement: Table S6 — Component analysis of intact invasion motor complexes by LC-MS/MS. Listed from left to right: Rank (ranking based on the total number of confident IDs (<1%FDR) and combined total number spectra from 8 independent anti-GAP45 immunoprecipitation experiments). # IDs (number of confident IDs (<1%FDR) out of 8 experiments), Spectrum count (combined total number spectra from 8 independent experiments), Protein description (accession number and protein name listed in the Toxoplasma_decoy database used), Mr (Molecular weight of the protein). Results have been filtered to remove highly abundant Toxoplasma proteins commonly identified in IPs with beads coated with non-specific rabbit IgG. Typical ‘contaminants’ included ribosomal subunits, heat-shock proteins, histones, or dense granule proteins (not shown). Proteins consistently identified in >4 independent experiments are highlighted in red. (XLS) [file ppat.1002222.s016.xls]

## Sheet: Table S7
Table S6: Component analysis of intact invasion motor complexes by LC-MS/MS					*) ranked by number of confident IDs (>99%FPR) and the total number of identified spectra from eight independent experiments
Rank*	# of IDs	Spectrum count	of detected spectra from 8 independent experiments	Mr
1	7	186	sp|O00934|Myosin-A (TgMyoA)	93 kDa
2	4	58	tr|Q6PQ42|Membrane anchor for myosin XIV (TgGAP50)	47 kDa
3	7	54	tr|Q95UJ7|Myosin light chain (TgMLC1)	24 kDa
4	5	43	tr|Q7Z289|hypothetical protein (GAP45)	27 kDa
5	5	24	59.m03455| calmodulin, putative (ELC1)	15 kDa
6	5	11	50.m03340| conserved membrane protein (GAP40)	43 kDa
7	3	12	tr|Q45WB0|Rhoptry protein 15	34 kDa
8	2	9	541.m01151| calmodulin, putative	15 kDa
9	2	8	55.m00015| 14-3-3 protein, putative	37 kDa
10	1	7	46.m01699| RNA recognition motif. (RNP domain)-containing protein	53 kDa
11	1	5	tr|A3FKK1|PMCA-like calcium transporting ATPase A1	153 kDa
12	1	4	tr|Q9BJF5|Calmodulin-domain protein kinase 1	57 kDa
13	1	4	tr|Q5DQ94|Receptor for activated C kinase 1	35 kDa
14	1	3	tr|B9PSB8|Dense granule protein 5, putative	13 kDa
15	2	2	tr|B9PI02|Putative uncharacterized protein	107 kDa
16	2	2	583.m05696| hypothetical protein	16 kDa
17	1	2	sp|Q9XYF6|Myosin-D	91 kDa
18	1	2	tr|B6KHN6|Eukaryotic translation initiation factor 4A	47 kDa
19	1	2	tr|A4L9V1|Rhoptry protein 5	61 kDa
20	1	2	33.m02185| toxofilin	27 kDa
21	1	2	583.m05501| conserved hypothetical protein	145 kDa
22	1	2	25.m02949| hypothetical protein	50 kDa
23	1	2	49.m05723| ras-GTPase-activating protein binding protein, putative	84 kDa
24	1	1	583.m00625| conserved hypothetical protein	65 kDa
25	1	1	44.m00028| hypothetical protein	29 kDa
26	1	1	44.m00047| hypothetical protein	54 kDa
27	1	1	44.m00039| hypothetical protein	18 kDa
28	1	1	50.m03142| hypothetical protein	44 kDa
29	1	1	76.m00010| hypothetical protein	33 kDa
30	1	1	645.m00311| kelch motif domain-containing protein	61 kDa
31	1	1	sp|Q27003|Dense granule protein 6	24 kDa
32	1	1	tr|B6KHU7|Translation initiation factor eIF-5A, putative	17 kDa
33	1	1	72.m00380| 3',5'-cyclic phosphodiesterase, putative	122 kDa
34	1	1	tr|B9PKU6|Putative uncharacterized protein	18 kDa
35	1	1	44.m00020| pfs77-related	61 kDa
36	1	1	tr|B9PHI3|Putative uncharacterized protein	16 kDa
37	1	1	583.m00634| hypothetical protein	42 kDa
38	1	1	49.m03236| L-type amino acid transporter-related	61 kDa
39	1	1	49.m05677| syntaxin binding protein 1, putative	36 kDa
40	1	1	55.m00233| casein kinase II alpha subunit, putative	60 kDa
41	1	1	540.m00334| zinc finger (C3HC4 RING finger) protein, putative	77 kDa
42	1	1	83.m01196| endonuclease/exonuclease/phosphatase domain-containing protein	76 kDa
43	1	1	42.m03384| polyadenylate-binding protein, putative	83 kDa
44	1	1	tr|Q1JSJ0|Putative uncharacterized protein	96 kDa
