# Supplementary material for: Quantitative in vivo Analyses Reveal Calcium-dependent Phosphorylation Sites and Identifies a Novel Component of the Toxoplasma Invasion Motor Complex
Source: PLoS Pathog. 2011 Sep 29;7(9):e1002222. doi: 10.1371/journal.ppat.1002222 (PMC3182922; doi:10.1371/journal.ppat.1002222)
Supplement: Table S7 — Protein quantification of anti-GAP45 column eluates (MaxQuant report). Listed from left to right: Protein description (accession number and protein name listed in the Toxoplasma_decoy database used), Mr (Molecular weight of the protein), Seq Cov [%] (percent Protein sequence coverage), Peptide # (total number of peptides identified for this protein), H/L Count (number of identified SILAC pairs for this protein), Intensity L (Intensity of the light ion), Intensity H (Intensity of the heavy ion), H/L ratio (ratio of heavy to light ions calculated by the MaxQuant ‘Quant’ module, D = Disorder). (XLS) [file ppat.1002222.s017.xls]

## Sheet: Table S8
Table S7: Protein quantification of anti-GAP45 column eluates (MaxQuant report)
Protein Descriptions	Mr	Seq Cov [%]	Peptide #	H/L Count	Intensity L	Intensity H	Ratio H/L
>plasmo|50.m03340| conserved hypothetical protein [Toxoplasma gondii] - GAP40	43.081	3.7	3	2	2561700	7460800	3.14929
>tr|B6KB18|Myosin light chain TgMLC1 [Toxoplasma gondii ME49] -MLC1	24.124	60.1	10	8	6992300	19734000	2.78515
>tr|B6KS73|Acid phosphatase, putative Tax_Id=508771 [Toxoplasma gondii ME49] - GAP45	46.606	20.6	8	7	5446800	15799000	2.6869
>plasmo|59.m03455| calmodulin, putative [Toxoplasma gondii] - ELC1	14.78	17.9	4	2	1979900	4687300	2.3924
>tr|B9PW84|Myosin A, putative Tax_Id=507601 [Toxoplasma gondii GT1] - MyoA	93.333	44.4	49	34	48179000	110050000	2.3317
>plasmo|42.m08072| hypothetical protein[Toxoplasma gondii] - GAP45	27.334	17.1	5	7	1674400	3272500	1.83705
>tr|A4L9V1|Rhoptry protein 5 [Toxoplasma gondii]	60.867	7.8	7	5	6788600	7111700	1.0016
>tr|B9PJI9|Surface protein rhoptry, putative Tax_Id=507601 [Toxoplasma gondii GT1]	49.541	7.7	3	3	2193100	2197700	0.95042
>plasmo|28.m00301|) tubulin beta chain, putative[Toxoplasma gondii]	50.052	2.7	4	3	342490	318750	0.83282
>plasmo|80.m00012|) microneme protein 1 (MIC1)[Toxoplasma gondii]	48.629	3.7	2	2	60157	38304	0.68315
>plasmo|46.m01699|) RNA recognition motif. (RNP domain)-containing protein[Toxoplasma gondii]	53.438	13.5	9	7	4256500	3111600	0.67918
>tr|B9Q0L6|Putative uncharacterized protein Tax_Id=507601 [Toxoplasma gondii GT1]	24.466	13.3	4	3	1082100	684390	0.64558
>tr|Q9GSE9|P35 surface antigen Tax_Id=5811 [Toxoplasma gondii]	40.633	5.8	3	2	548430	369640	0.63505
>tr|B9PMW9|Dense granule protein, putative Tax_Id=507601 [Toxoplasma gondii GT1]	24.242	5	8	5	2536000	1652300	0.60383
>tr|Q0GC66|Dense granule protein (Fragment) Tax_Id=5811 [Toxoplasma gondii]	23.137	5.2	3	2	453300	305000	0.59395
>plasmo|25.m02949|) hypothetical protein[Toxoplasma gondii]	50.2	5.8	3	3	291500	194460	0.5457
>plasmo|76.m00016|) elongation factor 1-alpha, putative[Toxoplasma gondii]	49.005	14.5	6	5	4227600	2325400	0.50259
>tr|B6KV70|Histone H2A Tax_Id=508771 [Toxoplasma gondii ME49]	15.92	10.3	3	3	4927900	1615200	0.37819
>tr|B6K8N0|Heat shock protein 70, putative Tax_Id=508771 [Toxoplasma gondii ME49]	73.252	6.3	4	3	1254700	494270	0.34954
>tr|B9PSB8|Dense granule protein 5, putative Tax_Id=507601 [Toxoplasma gondii GT1]	12.976	30.8	5	5	2626600	1057800	0.34273
>tr|A0SIY4|Granule antigen protein GRA7 Tax_Id=5811 [Toxoplasma gondii]	25.935	9.3	4	3	3134900	1762000	0.27981
>plasmo|49.m05723|) ras-GTPase-activating protein binding protein, putative[Toxoplasma gondii]	84.195	2.9	3	2	544070	308400	0.26409
>tr|Q3B9M1|Dense granule antigen protein GRA6 (Fragment) Tax_Id=5811 [Toxoplasma gondii]	24.24	4.7	2	2	173700	29253	0.20945
>tr|B6KHU7|Translation initiation factor eIF-5A, putative Tax_Id=508771 [Toxoplasma gondii ME49]	17.468	16.8	2	3	403600	18729	0.14105
