# Supplementary material for: Quantitative in vivo Analyses Reveal Calcium-dependent Phosphorylation Sites and Identifies a Novel Component of the Toxoplasma Invasion Motor Complex
Source: PLoS Pathog. 2011 Sep 29;7(9):e1002222. doi: 10.1371/journal.ppat.1002222 (PMC3182922; doi:10.1371/journal.ppat.1002222)
Supplement: Table S8 — Prediction of disordered regions of the MLC1 N-terminal domain. Listed from left to right: AA (residue number), seq (amino acid residue), disembl/poodlel/iupreds/iupredl/poodles/prdos/ronn/globplot/disprot (result of different disorder predictors along the N-terminal 80 aa of MLC1), Concensus (concensus of all 9 predictors along the N-terminal 80 aa of MLC1, D = disorder). (XLS) [file ppat.1002222.s018.xls]

## Sheet: Table S9
Table S8: Prediction of disordered regions of the TgMLC1 N-terminal domain
AA	seq	disembl	poodlel	iupreds	iupredl	poodles	prdos	ronn	globplot	disprot	Concensus
1	M	D	-	D	-	D	D	D	-	D	D
2	S	D	-	D	-	D	D	D	-	D	D
3	K	D	-	D	-	D	D	D	-	D	D
4	V	D	-	D	-	D	D	D	-	D	D
5	E	D	-	D	-	D	D	D	-	D	D
6	K	D	-	-	-	D	D	D	-	D	D
7	K	D	-	-	-	D	D	D	-	D	D
8	C	D	-	-	-	D	-	-	-	D	D
9	P	D	-	-	-	-	-	-	-	-	-
10	V	D	-	-	-	-	-	-	-	-	-
11	C	D	-	-	-	-	-	-	-	-	-
12	Y	D	-	-	-	-	-	-	-	-	-
13	Q	D	-	-	-	-	-	-	-	-	-
14	K	D	-	-	-	-	-	-	D	-	-
15	L	D	-	-	-	-	-	-	D	D	D
16	P	D	-	-	-	-	-	-	D	D	D
17	N	D	-	-	-	-	-	-	D	-	-
18	P	D	-	-	-	-	-	-	D	D	D
19	A	D	-	-	-	D	-	-	D	-	D
20	D	D	-	-	-	D	-	-	D	-	D
21	V	D	-	-	-	D	-	-	D	-	D
22	L	D	-	-	-	D	-	-	D	-	D
23	G	D	-	-	-	-	-	-	D	-	-
24	P	D	-	-	-	-	-	-	D	-	-
25	M	-	-	-	-	-	-	-	-	-	-
26	D	-	-	-	-	-	-	-	-	-	-
27	K	-	-	-	-	-	-	-	-	-	-
28	E	-	-	-	-	-	-	-	-	-	-
29	L	-	-	-	-	-	-	-	-	-	-
30	N	-	-	-	-	-	-	-	-	-	-
31	Y	-	-	-	-	-	-	-	-	-	-
32	F	-	-	-	-	-	-	-	-	-	-
33	M	-	-	-	-	-	-	-	-	-	-
34	W	-	-	-	-	-	-	-	-	-	-
35	M	-	-	-	-	-	-	-	-	-	-
36	P	-	-	-	-	-	-	-	-	-	-
37	G	-	-	-	-	-	-	-	-	-	-
38	F	-	-	-	-	-	-	-	-	-	-
39	E	-	-	-	-	-	-	-	D	D	-
40	W	-	-	-	-	-	-	-	D	D	-
41	R	-	-	-	-	-	-	-	D	D	-
42	P	-	-	-	-	-	-	-	D	D	-
43	E	-	-	-	-	-	-	-	D	D	-
44	P	-	-	-	-	D	-	-	D	D	D
45	K	-	-	-	D	D	D	-	D	D	D
46	V	-	-	-	D	D	D	-	D	D	D
47	G	-	D	-	-	D	D	-	D	D	D
48	E	-	D	-	-	D	D	-	D	D	D
49	Y	-	D	-	D	D	D	D	D	D	D
50	D	-	D	-	D	D	D	D	D	D	D
51	G	-	D	D	D	D	D	D	D	D	D
52	A	-	D	D	D	D	D	D	D	D	D
53	C	D	D	D	D	D	D	D	D	D	D
54	E	D	D	-	D	D	D	D	D	D	D
55	S	D	D	-	D	D	D	D	D	D	D
56	P	D	D	-	D	D	D	D	D	D	D
57	S	D	D	D	D	D	D	D	D	D	D
58	C	D	D	D	D	D	D	D	D	D	D
59	R	D	D	D	D	D	D	D	D	D	D
60	E	D	D	D	D	D	D	D	D	D	D
61	G	D	D	D	D	D	D	D	D	D	D
62	G	D	D	D	D	D	D	D	D	D	D
63	R	D	D	D	D	D	D	D	D	D	D
64	P	D	D	D	D	D	D	D	D	D	D
65	A	-	D	D	D	D	D	D	-	D	D
66	A	-	D	D	D	D	D	D	-	D	D
67	D	-	D	D	D	D	D	D	-	D	D
68	E	-	D	D	D	D	D	D	-	D	D
69	D	-	D	D	D	D	D	D	-	D	D
70	M	-	D	D	D	D	D	D	-	D	D
71	Q	-	D	D	D	D	D	D	-	D	D
72	E	-	D	D	D	D	-	D	-	D	D
73	A	-	D	D	D	D	-	D	-	D	D
74	L	-	D	D	D	D	-	D	-	D	D
75	E	-	D	D	D	-	-	D	-	D	D
76	E	-	D	D	-	-	-	D	-	D	D
77	M	-	D	D	-	-	-	-	-	D	D
78	V	-	D	-	-	-	-	-	-	D	-
79	E	-	D	-	-	-	-	-	-	D	-
80	A	-	D	-	-	-	-	-	-	D	-
81	D	-	D	-	-	-	-	-	-	D	-
82	E	-	D	-	-	-	-	-	-	D	-
83	M	-	D	-	-	-	-	-	-	D	-
84	Y	-	D	-	-	-	-	-	-	D	-
85	A	-	D	-	-	-	-	-	-	D	-
86	R	-	D	-	-	-	-	-	-	D	-
87	F	-	D	-	-	-	-	-	-	D	-
88	N	-	D	-	-	-	-	-	-	D	-
89	A	-	D	-	-	-	-	-	-	D	-
90	R	-	D	-	-	-	-	-	-	D	-
91	A	D	D	-	-	-	-	D	-	D	D
92	S	D	D	-	-	-	-	D	-	D	D
93	G	D	D	-	-	-	-	D	-	D	D
94	G	D	D	-	-	-	-	D	-	D	D
95	K	D	-	-	-	-	-	D	-	D	D
96	V	D	-	-	-	-	-	D	-	-	-
97	S	D	-	-	-	-	-	D	-	-	-
98	T	D	-	-	-	-	-	D	-	-	-
99	G	-	-	-	-	-	-	D	-	-	-
100	D	-	-	-	-	-	-	-	-	-	-
101	A	-	-	-	-	-	-	-	-	-	-
102	M	-	-	-	-	-	-	-	-	-	-
103	I	-	-	-	-	-	-	-	-	-	-
104	L	-	-	-	-	-	-	-	-	-	-
105	A	-	-	-	-	-	-	-	-	-	-
106	R	-	-	-	-	-	-	-	-	-	-
107	Q	-	-	-	-	-	-	-	-	-	-
108	L	-	-	-	-	-	-	-	-	-	-
109	G	-	-	-	-	-	-	-	-	-	-
110	L	-	-	-	-	-	-	-	-	-	-
111	A	-	-	-	-	-	-	D	-	-	-
112	P	-	-	-	-	-	-	D	-	-	-
113	S	-	-	-	-	-	-	D	-	-	-
114	Y	-	-	-	-	-	-	D	-	-	-
115	A	-	-	-	-	-	-	D	-	-	-
116	D	-	-	-	-	-	-	D	-	-	-
117	K	-	-	-	-	-	-	D	-	D	-
118	Q	-	-	-	-	-	-	D	-	D	-
119	A	-	-	-	-	-	-	D	-	D	-
120	F	-	-	-	-	-	-	D	-	D	-
121	E	-	-	-	-	-	-	D	-	D	-
122	E	-	-	-	-	-	-	D	-	D	-
123	K	-	-	-	-	-	-	D	-	D	-
124	S	-	-	-	-	-	-	D	-	D	-
125	G	-	-	-	-	-	-	D	-	D	-
126	D	-	-	-	-	-	-	D	-	D	-
127	N	-	-	-	-	-	-	D	-	D	-
128	L	-	-	-	-	-	-	-	-	-	-
129	D	-	-	-	-	-	-	-	-	-	-
130	Y	-	-	-	-	-	-	-	-	-	-
131	A	-	-	-	-	-	-	D	-	-	-
132	S	-	-	-	-	-	-	D	-	-	-
133	F	-	-	-	-	-	-	D	-	-	-
134	Q	-	-	-	-	-	-	D	-	-	-
135	K	-	-	-	-	-	-	D	-	-	-
136	F	-	-	-	-	-	-	D	-	-	-
137	V	-	-	-	-	-	-	D	-	-	-
138	G	-	-	-	-	-	-	D	-	-	-
139	T	-	-	-	-	-	-	D	-	-	-
140	S	-	-	-	-	-	-	D	-	-	-
141	T	-	-	-	-	-	-	D	-	-	-
142	H	-	-	-	-	-	-	D	-	-	-
143	P	-	-	-	-	-	-	D	-	D	-
144	E	-	-	-	-	-	-	D	-	D	-
145	D	-	-	-	-	-	-	D	-	D	-
146	N	-	-	-	-	-	-	D	-	D	-
147	I	-	-	-	-	-	-	D	-	D	-
148	E	-	-	-	-	-	-	D	-	-	-
149	D	-	-	-	-	-	-	D	-	-	-
150	L	-	-	-	-	-	-	D	-	-	-
151	V	-	-	-	-	-	-	-	-	-	-
152	E	-	-	-	-	-	-	-	-	-	-
153	A	-	-	-	-	-	-	-	-	-	-
154	F	-	-	-	-	-	-	-	-	-	-
155	A	-	-	-	-	-	-	-	-	-	-
156	Y	-	-	-	-	-	-	-	-	-	-
157	F	-	-	-	-	-	-	-	-	-	-
158	D	-	-	-	-	-	-	-	-	-	-
159	V	-	-	-	-	-	-	-	-	-	-
160	S	-	-	-	-	-	-	-	-	-	-
161	K	-	-	-	-	-	-	-	-	-	-
162	H	-	-	-	-	-	-	-	-	-	-
163	G	-	-	-	-	-	-	-	-	-	-
164	Y	-	-	-	-	-	-	-	-	-	-
165	L	-	-	-	-	-	-	-	-	-	-
166	T	-	-	-	-	-	-	-	-	-	-
167	R	-	-	-	-	-	-	-	-	-	-
168	K	-	-	-	-	-	-	-	-	-	-
169	Q	-	-	-	-	-	-	-	-	-	-
170	M	-	-	-	-	-	-	-	-	-	-
171	G	-	-	-	-	-	-	-	-	-	-
172	N	-	-	-	-	-	-	-	-	-	-
173	I	-	-	-	-	-	-	-	-	-	-
174	L	-	-	-	-	-	-	-	-	-	-
175	M	-	-	-	-	-	-	-	-	-	-
176	T	-	-	-	-	-	-	-	-	-	-
177	Y	-	-	-	-	-	-	-	-	-	-
178	G	-	-	-	-	-	-	-	-	-	-
179	E	-	-	-	-	-	-	-	-	-	-
180	P	-	-	-	-	-	-	-	-	-	-
181	L	-	-	-	-	-	-	-	-	-	-
182	T	-	-	-	-	-	-	-	-	-	-
183	T	-	-	-	-	-	-	-	-	-	-
184	E	-	-	-	-	-	-	-	-	-	-
185	E	-	-	-	-	-	-	-	-	-	-
186	F	-	-	-	-	-	-	-	-	-	-
187	N	-	-	-	-	-	-	-	-	-	-
188	A	-	-	-	-	-	-	-	-	-	-
189	L	-	-	-	-	-	-	-	-	-	-
190	A	-	-	-	-	-	-	-	-	-	-
191	A	-	-	-	-	-	-	-	-	-	-
192	E	-	-	-	-	-	-	-	-	-	-
193	Y	-	-	-	-	-	-	-	-	-	-
194	F	-	-	-	-	-	-	-	-	-	-
195	T	-	-	-	-	-	-	-	-	-	-
196	S	-	-	-	-	-	-	-	-	-	-
197	D	-	-	-	-	-	-	-	-	-	-
198	Q	-	-	-	-	-	-	-	-	-	-
199	I	-	-	-	-	-	-	-	-	-	-
200	D	-	-	-	-	-	-	-	-	-	-
201	Y	-	-	-	-	-	-	-	-	-	-
202	R	-	-	-	-	-	-	-	-	-	-
203	Q	-	-	-	-	-	-	-	-	-	-
204	F	-	-	-	-	-	-	-	-	-	-
205	C	-	-	-	-	-	-	-	-	-	-
206	K	-	-	-	-	-	-	-	-	-	-
207	A	-	-	-	-	-	-	-	-	-	-
208	M	-	-	-	-	-	-	-	-	-	-
209	L	-	-	-	-	-	-	-	-	D	-
210	E	-	-	D	-	-	-	-	-	D	-
211	R	-	-	D	-	-	-	-	-	D	-
212	R	-	-	D	-	-	D	-	-	D	D
213	E	-	-	D	-	-	D	-	-	D	D
